# Supplementary material for: Single cell genomics reveals plastid-lacking Picozoa are close relatives of red algae
Source: Nat Commun. 2021 Nov 17;12:6651. doi: 10.1038/s41467-021-26918-0 (PMC8599508; doi:10.1038/s41467-021-26918-0)
Supplement: Supplementary file 5 — Data 2 [file 41467_2021_26918_MOESM5_ESM.xlsx]

## Sheet: Sheet1
Sequence	OTU	selected
Telonemia_N_A_N_A_Telonemida_N_A_Telonema_subtile_Tel-1	Telonemia_N_A_N_A_Telonemida_N_A_Telonema_subtile_merged_Tel-1_N_A	Yes
Telonemia_N_A_N_A_Telonemida_N_A_Telonema_subtile_N_A	Telonemia_N_A_N_A_Telonemida_N_A_Telonema_subtile_merged_Tel-1_N_A	Yes
Stramenopila-Sagenista_Labyrinthista_Labyrinthulomycetes_N_A_Thraustochytriaceae_Aplanochytrium_kerguelense_N_A	Stramenopila-Sagenista_Labyrinthista_Labyrinthulomycetes_N_A_Thraustochytriaceae_Aplanochytrium_merged_kerguelense_sp	Yes
Stramenopila-Sagenista_Labyrinthista_Labyrinthulomycetes_N_A_Thraustochytriaceae_Aplanochytrium_sp_PBS07	Stramenopila-Sagenista_Labyrinthista_Labyrinthulomycetes_N_A_Thraustochytriaceae_Aplanochytrium_merged_kerguelense_sp	Yes
Stramenopila-Ochrophyta_N_A_Pelagophyceae_Pelagomonadales_N_A_Pelagomonas_calceolata_RCC969	Stramenopila-Ochrophyta_N_A_Pelagophyceae_Pelagomonadales_N_A_Pelagomonas_calceolata_merged_RCC969_CCMP1756	Yes
Stramenopila-Ochrophyta_N_A_Pelagophyceae_Pelagomonadales_N_A_Pelagomonas_calceolata_CCMP1756	Stramenopila-Ochrophyta_N_A_Pelagophyceae_Pelagomonadales_N_A_Pelagomonas_calceolata_merged_RCC969_CCMP1756	Yes
Picozoa_Picozoa_N_A_N_A_N_A_N_A_N_A_SAG31	Picozoa_Picozoa_N_A_N_A_N_A_N_A_N_A_merged_SAG22_SAG31_SAG11	Yes
Picozoa_Picozoa_N_A_N_A_N_A_N_A_N_A_SAG11	Picozoa_Picozoa_N_A_N_A_N_A_N_A_N_A_merged_SAG22_SAG31_SAG11	Yes
Picozoa_Picozoa_N_A_N_A_N_A_N_A_N_A_SAG22	Picozoa_Picozoa_N_A_N_A_N_A_N_A_N_A_merged_SAG22_SAG31_SAG11	Yes
Picozoa_Picozoa_N_A_N_A_N_A_N_A_N_A_COSAG02	Picozoa_Picozoa_N_A_N_A_N_A_N_A_N_A__merged_COSAG02_COSAG03_COSAG04_COSAG06	Yes
Picozoa_Picozoa_N_A_N_A_N_A_N_A_N_A_COSAG06	Picozoa_Picozoa_N_A_N_A_N_A_N_A_N_A__merged_COSAG02_COSAG03_COSAG04_COSAG06	Yes
Picozoa_Picozoa_N_A_N_A_N_A_N_A_N_A_COSAG04	Picozoa_Picozoa_N_A_N_A_N_A_N_A_N_A__merged_COSAG02_COSAG03_COSAG04_COSAG06	Yes
Picozoa_Picozoa_N_A_N_A_N_A_N_A_N_A_COSAG03	Picozoa_Picozoa_N_A_N_A_N_A_N_A_N_A__merged_COSAG02_COSAG03_COSAG04_COSAG06	Yes
Picozoa_Picozoa_N_A_N_A_N_A_N_A_N_A_SAG25	Picozoa_Picozoa_N_A_N_A_N_A_merged_Picobiliphyte_sp_MS584-11_COSAG05_COSAG01_SAG25	Yes
Picozoa_Picozoa_N_A_N_A_N_A_N_A_N_A_COSAG05	Picozoa_Picozoa_N_A_N_A_N_A_merged_Picobiliphyte_sp_MS584-11_COSAG05_COSAG01_SAG25	Yes
Picozoa_Picozoa_N_A_N_A_N_A_N_A_N_A_COSAG01	Picozoa_Picozoa_N_A_N_A_N_A_merged_Picobiliphyte_sp_MS584-11_COSAG05_COSAG01_SAG25	Yes
Picozoa_Picozoa_N_A_N_A_N_A_Picobiliphyte_sp_MS584-11	Picozoa_Picozoa_N_A_N_A_N_A_merged_Picobiliphyte_sp_MS584-11_COSAG05_COSAG01_SAG25	Yes
Opisthokonta-Filasterea_N_A_Ichthyosporea_N_A_N_A_Capsaspora_owczarzaki_C_owczarzaki_V2	Opisthokonta-Filasterea_N_A_Ichthyosporea_N_A_N_A_Capsaspora_owczarzaki_merged_C_N_A	Yes
Opisthokonta-Filasterea_N_A_Ichthyosporea_N_A_N_A_Capsaspora_owczarzaki_N_A	Opisthokonta-Filasterea_N_A_Ichthyosporea_N_A_N_A_Capsaspora_owczarzaki_merged_C_N_A	Yes
Haptista_Haptophyta_N_A_Prymnesiales_Prymnesiaceae_Prymnesium_parvum_Texoma1	Haptista_Haptophyta_N_A_Prymnesiales_Prymnesiaceae_Prymnesium_parvum_merged_Texoma1_N_A	Yes
Haptista_Haptophyta_N_A_Prymnesiales_Prymnesiaceae_Prymnesium_parvum_N_A	Haptista_Haptophyta_N_A_Prymnesiales_Prymnesiaceae_Prymnesium_parvum_merged_Texoma1_N_A	Yes
Haptista_Haptophyta_N_A_Pavlovales_Pavlovaceae_Pavlovales_sp_N_A	Haptista_Haptophyta_N_A_Pavlovales_Pavlovaceae_merged_Pavlovales_N_A	Yes
Haptista_Haptophyta_N_A_Pavlovales_Pavlovaceae_N_A_N_A_CCMP2436	Haptista_Haptophyta_N_A_Pavlovales_Pavlovaceae_merged_Pavlovales_N_A	Yes
Haptista_Haptophyta_N_A_Isochrysidales_Noelaerhabdaceae_Emiliania_huxleyi_374	Haptista_Haptophyta_N_A_Isochrysidales_Noelaerhabdaceae_Emiliania_huxleyi_merged_PLYM219_374_379_CCMP370_N_A	Yes
Haptista_Haptophyta_N_A_Isochrysidales_Noelaerhabdaceae_Emiliania_huxleyi_379	Haptista_Haptophyta_N_A_Isochrysidales_Noelaerhabdaceae_Emiliania_huxleyi_merged_PLYM219_374_379_CCMP370_N_A	Yes
Haptista_Haptophyta_N_A_Isochrysidales_Noelaerhabdaceae_Emiliania_huxleyi_CCMP370	Haptista_Haptophyta_N_A_Isochrysidales_Noelaerhabdaceae_Emiliania_huxleyi_merged_PLYM219_374_379_CCMP370_N_A	Yes
Haptista_Haptophyta_N_A_Isochrysidales_Noelaerhabdaceae_Emiliania_huxleyi_PLYM219	Haptista_Haptophyta_N_A_Isochrysidales_Noelaerhabdaceae_Emiliania_huxleyi_merged_PLYM219_374_379_CCMP370_N_A	Yes
Haptista_Haptophyta_N_A_Isochrysidales_Noelaerhabdaceae_Emiliania_huxleyi_N_A	Haptista_Haptophyta_N_A_Isochrysidales_Noelaerhabdaceae_Emiliania_huxleyi_merged_PLYM219_374_379_CCMP370_N_A	Yes
Excavata-Metamonada_Metamonada_N_A_N_A_N_A_Paratrimastix_pyriformis_N_A	Excavata-Metamonada_Metamonada_N_A_N_A_N_A_Paratrimastix_pyriformis_merged_js010_N_A	Yes
Excavata-Metamonada_Metamonada_N_A_N_A_N_A_Paratrimastix_pyriformis_js010	Excavata-Metamonada_Metamonada_N_A_N_A_N_A_Paratrimastix_pyriformis_merged_js010_N_A	Yes
Cryptista_Palpitia_N_A_N_A_N_A__Palpitomonas_bilix_N_A	Cryptista_Palpitia_N_A_N_A_N_A__Palpitomonas_bilix_merged_NIES-2562_N_A	Yes
Cryptista_Palpitia_N_A_N_A_N_A_Palpitomonas_bilix_NIES-2562	Cryptista_Palpitia_N_A_N_A_N_A__Palpitomonas_bilix_merged_NIES-2562_N_A	Yes
Cryptista_Cryptophyta_Cryptophyta_Pyrenomonadales_Geminigeraceae_Geminigera_cryophila_CCMP2564	Cryptista_Cryptophyta_Cryptophyta_Pyrenomonadales_Geminigeraceae_Geminigera_merged_sp_cryophila	Yes
Cryptista_Cryptophyta_Cryptophyta_Pyrenomonadales_Geminigeraceae_Geminigera_sp_js004	Cryptista_Cryptophyta_Cryptophyta_Pyrenomonadales_Geminigeraceae_Geminigera_merged_sp_cryophila	Yes
Cryptista_Cryptophyta_Cryptophyta_N_A_N_A_Cryptophyceae_sp_N_A	Cryptista_Cryptophyta_Cryptophyta_N_A_N_A_Cryptophyceae_sp_merged_CCMP2293_N_A	Yes
Cryptista_Cryptophyta_Cryptophyta_N_A_N_A_Cryptophyceae_sp_CCMP2293	Cryptista_Cryptophyta_Cryptophyta_N_A_N_A_Cryptophyceae_sp_merged_CCMP2293_N_A	Yes
Cryptista_Cryptophyta_Cryptophyta_Cryptomonadales_Goniomonadaceae_Goniomonas_pacifica_CCMP1869	Cryptista_Cryptophyta_Cryptophyta_Cryptomonadales_Goniomonadaceae_Goniomonas_pacifica_merged_CCMP1869_N_A	Yes
Cryptista_Cryptophyta_Cryptophyta_Cryptomonadales_Goniomonadaceae_Goniomonas_pacifica_N_A	Cryptista_Cryptophyta_Cryptophyta_Cryptomonadales_Goniomonadaceae_Goniomonas_pacifica_merged_CCMP1869_N_A	Yes
Cryptista_Cryptophyta_Cryptophyta_Cryptomonadales_Goniomonadaceae_Goniomonas_avonlea_N_A	Cryptista_Cryptophyta_Cryptophyta_Cryptomonadales_Goniomonadaceae_Goniomonas_merged_sp_avonlea	Yes
Cryptista_Cryptophyta_Cryptophyta_Cryptomonadales_Goniomonadaceae_Goniomonas_sp_m	Cryptista_Cryptophyta_Cryptophyta_Cryptomonadales_Goniomonadaceae_Goniomonas_merged_sp_avonlea	Yes
Archaeplastida-Rhodophyta_Rhodophyta_Stylonematophyceae_Stylonematales_Stylonemataceae_Rhodosorus_marinus_CCMP769	Archaeplastida-Rhodophyta_Rhodophyta_Stylonematophyceae_Stylonematales_Stylonemataceae_Rhodosorus_marinus_merged_UTEXLB2760_CCMP769	Yes
Archaeplastida-Rhodophyta_Rhodophyta_Stylonematophyceae_Stylonematales_Stylonemataceae_Rhodosorus_marinus_UTEXLB2760	Archaeplastida-Rhodophyta_Rhodophyta_Stylonematophyceae_Stylonematales_Stylonemataceae_Rhodosorus_marinus_merged_UTEXLB2760_CCMP769	Yes
Archaeplastida-Rhodophyta_Rhodophyta_Bangiophyceae_Bangiales_Bangiaceae_Porphyra_umbilicalis_4086291	Archaeplastida-Rhodophyta_Rhodophyta_Bangiophyceae_Bangiales_Bangiaceae_merged_Porphyra_Pyropia	Yes
Archaeplastida-Rhodophyta_Rhodophyta_Bangiophyceae_Bangiales_Bangiaceae_Porphyra_purpurea_N_A	Archaeplastida-Rhodophyta_Rhodophyta_Bangiophyceae_Bangiales_Bangiaceae_merged_Porphyra_Pyropia	Yes
Archaeplastida-Rhodophyta_Rhodophyta_Bangiophyceae_Bangiales_Bangiaceae_Porphyra_umbilicalis_N_A	Archaeplastida-Rhodophyta_Rhodophyta_Bangiophyceae_Bangiales_Bangiaceae_merged_Porphyra_Pyropia	Yes
Archaeplastida-Rhodophyta_Rhodophyta_Bangiophyceae_Bangiales_Bangiaceae_Pyropia_yezoensis_N_A	Archaeplastida-Rhodophyta_Rhodophyta_Bangiophyceae_Bangiales_Bangiaceae_merged_Porphyra_Pyropia	Yes
Archaeplastida-Rhodelphea_N_A_N_A_Rhodelphida_Rhodelphidae_Rhodelphis_marinus_N_A	Archaeplastida-Rhodelphea_N_A_N_A_Rhodelphida_Rhodelphidae_Rhodelphis_marinus_merged_Colp29_N_A	Yes
Rhodophyta-sister_N_A_N_A_N_A_N_A_N_A_N_A_Colp29	Archaeplastida-Rhodelphea_N_A_N_A_Rhodelphida_Rhodelphidae_Rhodelphis_marinus_merged_Colp29_N_A	Yes
Ancyromonadida_N_A_N_A_N_A_N_A_Nutomonas_longa_N_A	Ancyromonadida_N_A_N_A_N_A_N_A_Nutomonas_longa_merged_SRR1617398_N_A	Yes
Apusozoa_Apusozoa_N_A_N_A_N_A_Nutomonas_longa_SRR1617398	Ancyromonadida_N_A_N_A_N_A_N_A_Nutomonas_longa_merged_SRR1617398_N_A	Yes
Alveolata_Dinophyta_Dinophyceae_Suessiales_Symbiodiniaceae_Symbiodinium_sp_C15	Alveolata_Dinophyta_Dinophyceae_Suessiales_Symbiodiniaceae_Symbiodinium_sp_merged_C15_C1	Yes
Alveolata_Dinophyta_Dinophyceae_Suessiales_Symbiodiniaceae_Symbiodinium_sp_C1	Alveolata_Dinophyta_Dinophyceae_Suessiales_Symbiodiniaceae_Symbiodinium_sp_merged_C15_C1	Yes
Alveolata_Dinophyta_Dinophyceae_Oxyrrhinales_Oxyrrhinaceae_Oxyrrhis_marina_LB1974	Alveolata_Dinophyta_Dinophyceae_Oxyrrhinales_Oxyrrhinaceae_Oxyrrhis_marina_merged_CCMP1795_LB1974_js006_N_A	Yes
Alveolata_Dinophyta_Dinophyceae_Oxyrrhinales_Oxyrrhinaceae_Oxyrrhis_marina_js006	Alveolata_Dinophyta_Dinophyceae_Oxyrrhinales_Oxyrrhinaceae_Oxyrrhis_marina_merged_CCMP1795_LB1974_js006_N_A	Yes
Alveolata_Dinophyta_Dinophyceae_Oxyrrhinales_Oxyrrhinaceae_Oxyrrhis_marina_CCMP1795	Alveolata_Dinophyta_Dinophyceae_Oxyrrhinales_Oxyrrhinaceae_Oxyrrhis_marina_merged_CCMP1795_LB1974_js006_N_A	Yes
Alveolata_Dinophyta_Dinophyceae_Oxyrrhinales_Oxyrrhinaceae_Oxyrrhis_marina_N_A	Alveolata_Dinophyta_Dinophyceae_Oxyrrhinales_Oxyrrhinaceae_Oxyrrhis_marina_merged_CCMP1795_LB1974_js006_N_A	Yes
Alveolata_Colponemidia_N_A_N_A_N_A_N_A_N_A_Colp10	Alveolata_Colponemidia_N_A_N_A_N_A_N_A_N_A_merged_Colp15_Colp10	Yes
Alveolata_Colponemidia_N_A_N_A_N_A_N_A_N_A_Colp15	Alveolata_Colponemidia_N_A_N_A_N_A_N_A_N_A_merged_Colp15_Colp10	Yes
Alveolata_Chrompodelida_N_A_N_A_N_A_Vitrella_brassicaformis_CCMP3155	Alveolata_Chrompodelida_N_A_N_A_N_A_Vitrella_brassicaformis_merged_CCMP3155_Vbrassicaformis	Yes
Alveolata_Chrompodelida_N_A_N_A_N_A_Vitrella_brassicaformis_Vbrassicaformis	Alveolata_Chrompodelida_N_A_N_A_N_A_Vitrella_brassicaformis_merged_CCMP3155_Vbrassicaformis	Yes
Ancyromonadida_N_A_N_A_N_A_Planomonadidae_Fabomonas_tropica_N_A		Yes
Archaeplastida-Glaucophyta_Glaucophyta_Glaucocystophyceae_N_A_Cyanophoraceae_Cyanophora_paradoxa_N_A		Yes
Archaeplastida-Rhodelphea_N_A_N_A_Rhodelphida_Rhodelphidae_Rhodelphis_limneticus_N_A		Yes
Archaeplastida-Rhodophyta_Rhodophyta_Porphyridiophyceae_Porphyridiales_Porphyridiaceae_Porphyridium_purpureum_N_A		Yes
Hemimastigophora_N_A_N_A_N_A_Spironemidae_Hemimastix_kukwesjijk_N_A		Yes
Cryptista_Katablepharida_Katablepharidophyta_N_A_N_A_Roombia_truncata_N_A		Yes
Telonemia_N_A_N_A_Telonemida_N_A_N_A_N_A_P-2		Yes
Rhizaria_Filosa_Chlorarachniophyceae_N_A_N_A_Bigelowiella_natans_N_A		Yes
Excavata-Discoba_Euglenozoa_N_A_Kinetoplastida_Bodonidae_Bodo_saltans_N_A		Yes
Breviatea_N_A_N_A_N_A_N_A_Pygsuia_biforma_N_A		Yes
Archaeplastida-Rhodophyta_Rhodophyta_Florideophyceae_Gigartinales_Gigartinaceae_Chondrus_crispus_N_A		Yes
Archaeplastida-Rhodophyta_Rhodophyta_Compsopogonophyceae_Compsopogonales_Compsopogonaceae_Compsopogon_caeruleus_SAG36.94		Yes
Archaeplastida-Rhodophyta_Rhodophyta_Cyanidiophyceae_Cyanidiales_Cyanidiaceae_Cyanidioschyzon_merolae_N_A		Yes
Archaeplastida-Rhodophyta_Rhodophyta_Cyanidiophyceae_Cyanidiales_Cyanidiaceae_Galdieria_sulphuraria_N_A		Yes
Haptista_Centrohelida_N_A_N_A_Acanthocystidae_Choanocystis_sp_N_A		Yes
Opisthokonta-Metazoa_Chordata_Mammalia_Rodentia_Muridae_Mus_musculus_N_A		Yes
Excavata-Discoba_Percolozoa_Heterolobosea_Schizopyrenida_Vahlkampfiidae_Naegleria_gruberi_N_A		Yes
Haptista_Centrohelida_N_A_N_A_Raphidiophryidae_Raphidiophrys_heterophryoidea_N_A		Yes
Haptista-sister_N_A_N_A_N_A_N_A_Ancoracysta_twista_TD		Yes
Alveolata_Ciliophora_Oligohymenophorea_Hymenostomatida_Tetrahymenidae_Tetrahymena_thermophila_N_A		Yes
Apusomonadida_N_A_N_A_N_A_Apusomonadidae_Thecamonas_trahens_N_A		Yes
Archaeplastida-Viridiplantae_Chlorophyta_Chlorophyceae_Chlamydomonadales_Volvocaceae_Volvox_carteri_N_A		Yes
Archaeplastida-Viridiplantae_Streptophyta_N_A_Brassicales_Brassicaceae_Arabidopsis_thaliana_TAIR10		Yes
Amoebozoa_Evosea_Eumycetozoa_Dictyosteliida_N_A_Dictyostelium_lacteum_ASM160615v1		Yes
Archaeplastida-Glaucophyta_Glaucophyta_Glaucocystophyceae_Gloeochaetales_Gloeochaetaceae_Gloeochaete_wittrockiana_SAG46.84		Yes
Alveolata_Apicomplexa_Coccidia_Eucoccidiorida_Sarcocystidae_Hammondia_hammondi_HHA1_v02		Yes
Cryptista_Cryptophyta_Cryptophyta_Pyrenomonadales_Chroomonadaceae_Chroomonas_mesostigmatica_CCMP1168		Yes
Amoebozoa_Tubulinea_N_A_N_A_N_A_misidentifiedPessonella_sp_PRA-29		Yes
Amoebozoa_Discosea_N_A_N_A_N_A_Stereomyxa_ramosa_Chinc5		Yes
Archaeplastida-Glaucophyta_Glaucophyta_Glaucocystophyceae_N_A_N_A_Cyanoptyche_gloeocystis_SAG4.97		Yes
Stramenopila-Ochrophyta_N_A_Chrysophyceae_Chromulinales_Paraphysomonadaceae_Paraphysomonas_bandaiensis_js007		Yes
Archaeplastida-Viridiplantae_Chlorophyta_N_A_Prasinococcales_N_A_Prasinoderma_singulare_RCC927		Yes
Excavata-Metamonada_Metamonada_N_A_Oxymonadida_Polymastigidae_Monocercomonoides_sp_PA203		Yes
Opisthokonta-Discicristoidea_N_A_N_A_N_A_Nucleariidae_Nuclearia_sp_SRR1617645		Yes
Alveolata_Ciliophora_Spirotrichea_Sporadotrichida_Oxytrichidae_Oxytricha_trifallax_oxytricha_asm_v1.1		Yes
Rhizaria_Phytorhiza_N_A_N_A_Plasmodiophoridae_Plasmodiophora_brassicae_pbe3.h15		Yes
Archaeplastida-Viridiplantae_Chlorophyta_N_A_Pyramimonadales_N_A_Pyramimonas_parkeae_CCMP726		Yes
Stramenopila-Oomycota_N_A_Oomycetes_Saprolegniales_Saprolegniaceae_Saprolegnia_diclina_Sap_diclina_VS20_V1		Yes
Opisthokonta-Fungi_Chytridiomycota_Chytridiomycetes_Spizellomycetales_Spizellomycetaceae_Spizellomyces_punctatus_S_punctatus_V1		Yes
Stramenopila-Ochrophyta_Bacillariophyta_Coscinodiscophyceae_Thalassiosirales_Thalassiosiraceae_Thalassiosira_rotula_CCMP3096		Yes
Rhizaria_N_A_N_A_N_A_N_A_N_A_N_A_D1		Yes
Archaeplastida-Viridiplantae_Streptophyta_Bryopsida_Funariales_Funariaceae_Physcomitrella_patens_N_A		Yes
Excavata-Discoba_Percolozoa_Heterolobosea_N_A_N_A_Percolomonas_cosmopolitus_WS		Yes
Stramenopila-Ochrophyta_Pinguiophyceae_N_A_Pinguiochrysidales_Pinguiochrysidaceae_Pinguiococcus_pyrenoidosus_CCMP2078	Stramenopila-Ochrophyta_Pinguiophyceae_N_A_Pinguiochrysidales_Pinguiochrysidaceae_merged_Pinguiococcus_Phaeomonas	No
Stramenopila-Ochrophyta_Pinguiophyceae_N_A_Pinguiochrysidales_Pinguiochrysidaceae_Phaeomonas_parva_CCMP2877	Stramenopila-Ochrophyta_Pinguiophyceae_N_A_Pinguiochrysidales_Pinguiochrysidaceae_merged_Pinguiococcus_Phaeomonas	No
Stramenopila-Ochrophyta_Bolidophyceae_N_A_N_A_N_A_Bolidomonas_pacifica_RCC208	Stramenopila-Ochrophyta_Bolidophyceae_N_A_N_A_N_A_Bolidomonas_merged_sp_pacifica	No
Stramenopila-Ochrophyta_Bolidophyceae_N_A_N_A_N_A_Bolidomonas_sp_RCC2347	Stramenopila-Ochrophyta_Bolidophyceae_N_A_N_A_N_A_Bolidomonas_merged_sp_pacifica	No
Rhizaria_Filosa_Chlorarachniophyceae_N_A_N_A_Lotharella_globosa_LEX01	Rhizaria_Filosa_Chlorarachniophyceae_N_A_N_A_Lotharella_merged_globosa_oceanica	No
Rhizaria_Filosa_Chlorarachniophyceae_N_A_N_A_Lotharella_oceanica_CCMP622	Rhizaria_Filosa_Chlorarachniophyceae_N_A_N_A_Lotharella_merged_globosa_oceanica	No
Rhizaria_Filosa_Chlorarachniophyceae_N_A_N_A_Lotharella_globosa_CCCM811	Rhizaria_Filosa_Chlorarachniophyceae_N_A_N_A_Lotharella_merged_globosa_oceanica	No
Opisthokonta-Metazoa_Placozoa_N_A_N_A_N_A_Trichoplax_adhaerens_ASM15027v1	Opisthokonta-Metazoa_Placozoa_N_A_N_A_N_A_Trichoplax_adhaerens_merged_ASM15027v1_N_A	No
Opisthokonta-Metazoa_Placozoa_N_A_N_A_N_A_Trichoplax_adhaerens_N_A	Opisthokonta-Metazoa_Placozoa_N_A_N_A_N_A_Trichoplax_adhaerens_merged_ASM15027v1_N_A	No
Opisthokonta-Fungi_Cryptomycota_N_A_N_A_N_A_Rozella_allomycis_Rozella_k41_t100	Opisthokonta-Fungi_Cryptomycota_N_A_N_A_N_A_Rozella_allomycis_merged_Rozella_N_A	No
Opisthokonta-Fungi_Cryptomycota_N_A_N_A_N_A_Rozella_allomycis_N_A	Opisthokonta-Fungi_Cryptomycota_N_A_N_A_N_A_Rozella_allomycis_merged_Rozella_N_A	No
Opisthokonta-Fungi_Ascomycota_Schizosaccharomycetes_Schizosaccharomycetales_Schizosaccharomycetaceae_Schizosaccharomyces_pombe_ASM294v2	Opisthokonta-Fungi_Ascomycota_Schizosaccharomycetes_Schizosaccharomycetales_Schizosaccharomycetaceae_Schizosaccharomyces_pombe_merged_ASM294v2_N_A	No
Opisthokonta-Fungi_Ascomycota_Schizosaccharomycetes_Schizosaccharomycetales_Schizosaccharomycetaceae_Schizosaccharomyces_pombe_N_A	Opisthokonta-Fungi_Ascomycota_Schizosaccharomycetes_Schizosaccharomycetales_Schizosaccharomycetaceae_Schizosaccharomyces_pombe_merged_ASM294v2_N_A	No
Opisthokonta-Choanoflagellatea_N_A_N_A_Choanoflagellida_Salpingoecidae_Salpingoeca_sp_N_A	Opisthokonta-Choanoflagellatea_N_A_N_A_Choanoflagellida_Salpingoecidae_Salpingoeca_merged_sp_rosetta	No
Opisthokonta-Choanoflagellatea_N_A_N_A_Choanoflagellida_Salpingoecidae_Salpingoeca_rosetta_Proterospongia_sp_ATCC50818	Opisthokonta-Choanoflagellatea_N_A_N_A_Choanoflagellida_Salpingoecidae_Salpingoeca_merged_sp_rosetta	No
Haptista_Haptophyta_N_A_Phaeocystales_Phaeocystaceae_Phaeocystis_antarctica_CaronLabIsolate	Haptista_Haptophyta_N_A_Phaeocystales_Phaeocystaceae_Phaeocystis_merged_rex_antarctica_cordata	No
Haptista_Haptophyta_N_A_Phaeocystales_Phaeocystaceae_Phaeocystis_antarctica_CCMP1374	Haptista_Haptophyta_N_A_Phaeocystales_Phaeocystaceae_Phaeocystis_merged_rex_antarctica_cordata	No
Haptista_Haptophyta_N_A_Phaeocystales_Phaeocystaceae_Phaeocystis_sp_CCMP2710	Haptista_Haptophyta_N_A_Phaeocystales_Phaeocystaceae_Phaeocystis_merged_rex_antarctica_cordata	No
Haptista_Haptophyta_N_A_Phaeocystales_Phaeocystaceae_Phaeocystis_rex_CCMP2000	Haptista_Haptophyta_N_A_Phaeocystales_Phaeocystaceae_Phaeocystis_merged_rex_antarctica_cordata	No
Haptista_Haptophyta_N_A_Phaeocystales_Phaeocystaceae_Phaeocystis_cordata_RCC1383	Haptista_Haptophyta_N_A_Phaeocystales_Phaeocystaceae_Phaeocystis_merged_rex_antarctica_cordata	No
Haptista_Haptophyta_N_A_Isochrysidales_Isochrysidaceae_Isochrysis_galbana_CCMP1323	Haptista_Haptophyta_N_A_Isochrysidales_Isochrysidaceae_Isochrysis_galbana_merged_CCMP1323_N_A	No
Haptista_Haptophyta_N_A_Isochrysidales_Isochrysidaceae_Isochrysis_galbana_N_A	Haptista_Haptophyta_N_A_Isochrysidales_Isochrysidaceae_Isochrysis_galbana_merged_CCMP1323_N_A	No
Excavata-Undef_N_A_N_A_N_A_Malawimonadidae_Malawimonas_californiana_N_A	Excavata-Undef_N_A_N_A_N_A_Malawimonadidae_Malawimonas_merged_californiana_jakobiformis	No
Excavata-Undef_N_A_N_A_N_A_Malawimonadidae_Malawimonas_jakobiformis_N_A	Excavata-Undef_N_A_N_A_N_A_Malawimonadidae_Malawimonas_merged_californiana_jakobiformis	No
Excavata-Discoba_Euglenozoa_N_A_Eutreptiales_N_A_Eutreptiella_gymnastica_CCMP1594	Excavata-Discoba_Euglenozoa_N_A_Eutreptiales_N_A_Eutreptiella_gymnastica_merged_CCMP1594_NIES-381	No
Excavata-Discoba_Euglenozoa_N_A_Eutreptiales_N_A_Eutreptiella_gymnastica_NIES-381	Excavata-Discoba_Euglenozoa_N_A_Eutreptiales_N_A_Eutreptiella_gymnastica_merged_CCMP1594_NIES-381	No
Cryptista_Cryptophyta_Cryptophyta_Pyrenomonadales_Geminigeraceae_Hanusia_phi_CCMP325	Cryptista_Cryptophyta_Cryptophyta_Pyrenomonadales_Geminigeraceae_merged_Guillardia_Hanusia	No
Cryptista_Cryptophyta_Cryptophyta_Pyrenomonadales_Geminigeraceae_Guillardia_theta_N_A	Cryptista_Cryptophyta_Cryptophyta_Pyrenomonadales_Geminigeraceae_merged_Guillardia_Hanusia	No
Cryptista_Cryptophyta_Cryptophyta_Cryptomonadales_Cryptomonadaceae_Cryptomonas_curvata_CCAP979_52	Cryptista_Cryptophyta_Cryptophyta_Cryptomonadales_Cryptomonadaceae_Cryptomonas_merged_paramecium_curvata	No
Cryptista_Cryptophyta_Cryptophyta_Cryptomonadales_Cryptomonadaceae_Cryptomonas_paramecium_CCAP977_2a	Cryptista_Cryptophyta_Cryptophyta_Cryptomonadales_Cryptomonadaceae_Cryptomonas_merged_paramecium_curvata	No
Archaeplastida-Viridiplantae_Chlorophyta_N_A_N_A_Pycnococcaceae_Pycnococcus_sp_CCMP1998	Archaeplastida-Viridiplantae_Chlorophyta_N_A_N_A_merged_Pycnococcaceae_N_A	No
Archaeplastida-Viridiplantae_Chlorophyta_N_A_N_A_N_A_N_A_N_A_RCC2335	Archaeplastida-Viridiplantae_Chlorophyta_N_A_N_A_merged_Pycnococcaceae_N_A	No
Archaeplastida-Viridiplantae_Chlorophyta_N_A_N_A_N_A_N_A_N_A_RCC1871	Archaeplastida-Viridiplantae_Chlorophyta_N_A_N_A_merged_Pycnococcaceae_N_A	No
Archaeplastida-Viridiplantae_Chlorophyta_Mamiellophyceae_Mamiellales_Mamiellaceae_Mantoniella_antarctica_SL-175	Archaeplastida-Viridiplantae_Chlorophyta_Mamiellophyceae_Mamiellales_Mamiellaceae_Mantoniella_merged_sp_antarctica	No
Archaeplastida-Viridiplantae_Chlorophyta_Mamiellophyceae_Mamiellales_Mamiellaceae_Mantoniella_sp_CCMP1436	Archaeplastida-Viridiplantae_Chlorophyta_Mamiellophyceae_Mamiellales_Mamiellaceae_Mantoniella_merged_sp_antarctica	No
Archaeplastida-Viridiplantae_Chlorophyta_Mamiellophyceae_Mamiellales_Bathycoccaceae_Ostreococcus_mediterraneus_clade-D-RCC2572	Archaeplastida-Viridiplantae_Chlorophyta_Mamiellophyceae_Mamiellales_Bathycoccaceae_Ostreococcus_mediterraneus_merged_clade-D-RCC1621_clade-D-RCC2596_clade-D-RCC2572_clade-D-RCC2593_clade-D-RCC2573_clade-D-RCC1107	No
Archaeplastida-Viridiplantae_Chlorophyta_Mamiellophyceae_Mamiellales_Bathycoccaceae_Ostreococcus_mediterraneus_clade-D-RCC1621	Archaeplastida-Viridiplantae_Chlorophyta_Mamiellophyceae_Mamiellales_Bathycoccaceae_Ostreococcus_mediterraneus_merged_clade-D-RCC1621_clade-D-RCC2596_clade-D-RCC2572_clade-D-RCC2593_clade-D-RCC2573_clade-D-RCC1107	No
Archaeplastida-Viridiplantae_Chlorophyta_Mamiellophyceae_Mamiellales_Bathycoccaceae_Ostreococcus_mediterraneus_clade-D-RCC2596	Archaeplastida-Viridiplantae_Chlorophyta_Mamiellophyceae_Mamiellales_Bathycoccaceae_Ostreococcus_mediterraneus_merged_clade-D-RCC1621_clade-D-RCC2596_clade-D-RCC2572_clade-D-RCC2593_clade-D-RCC2573_clade-D-RCC1107	No
Archaeplastida-Viridiplantae_Chlorophyta_Mamiellophyceae_Mamiellales_Bathycoccaceae_Ostreococcus_mediterraneus_clade-D-RCC2573	Archaeplastida-Viridiplantae_Chlorophyta_Mamiellophyceae_Mamiellales_Bathycoccaceae_Ostreococcus_mediterraneus_merged_clade-D-RCC1621_clade-D-RCC2596_clade-D-RCC2572_clade-D-RCC2593_clade-D-RCC2573_clade-D-RCC1107	No
Archaeplastida-Viridiplantae_Chlorophyta_Mamiellophyceae_Mamiellales_Bathycoccaceae_Ostreococcus_mediterraneus_clade-D-RCC2593	Archaeplastida-Viridiplantae_Chlorophyta_Mamiellophyceae_Mamiellales_Bathycoccaceae_Ostreococcus_mediterraneus_merged_clade-D-RCC1621_clade-D-RCC2596_clade-D-RCC2572_clade-D-RCC2593_clade-D-RCC2573_clade-D-RCC1107	No
Archaeplastida-Viridiplantae_Chlorophyta_Mamiellophyceae_Mamiellales_Bathycoccaceae_Ostreococcus_mediterraneus_clade-D-RCC1107	Archaeplastida-Viridiplantae_Chlorophyta_Mamiellophyceae_Mamiellales_Bathycoccaceae_Ostreococcus_mediterraneus_merged_clade-D-RCC1621_clade-D-RCC2596_clade-D-RCC2572_clade-D-RCC2593_clade-D-RCC2573_clade-D-RCC1107	No
Archaeplastida-Rhodophyta_Rhodophyta_Stylonematophyceae_Stylonematales_Stylonemataceae_N_A_N_A_CCMP1999	Archaeplastida-Rhodophyta_Rhodophyta_Stylonematophyceae_Stylonematales_Stylonemataceae_merged_Purpureofilum_N_A	No
Archaeplastida-Rhodophyta_Rhodophyta_Stylonematophyceae_Stylonematales_Stylonemataceae_Purpureofilum_apyrenoidigerum_CCMP3233	Archaeplastida-Rhodophyta_Rhodophyta_Stylonematophyceae_Stylonematales_Stylonemataceae_merged_Purpureofilum_N_A	No
Archaeplastida-Rhodophyta_Rhodophyta_Porphyridiophyceae_Porphyridiales_Porphyridiaceae_Erythrolobus_australicus_CCMP3124	Archaeplastida-Rhodophyta_Rhodophyta_Porphyridiophyceae_Porphyridiales_Porphyridiaceae_Erythrolobus_merged_madagascarensis_australicus	No
Archaeplastida-Rhodophyta_Rhodophyta_Porphyridiophyceae_Porphyridiales_Porphyridiaceae_Erythrolobus_madagascarensis_CCMP3276	Archaeplastida-Rhodophyta_Rhodophyta_Porphyridiophyceae_Porphyridiales_Porphyridiaceae_Erythrolobus_merged_madagascarensis_australicus	No
Alveolata_Dinophyta_Dinophyceae_Syndiniales_Amoebophryaceae_Amoebophrya_sp_js026	Alveolata_Dinophyta_Dinophyceae_Syndiniales_Amoebophryaceae_Amoebophrya_sp_merged_Ameob2_js026	No
Alveolata_Dinophyta_Dinophyceae_Syndiniales_Amoebophryaceae_Amoebophrya_sp_Ameob2	Alveolata_Dinophyta_Dinophyceae_Syndiniales_Amoebophryaceae_Amoebophrya_sp_merged_Ameob2_js026	No
Alveolata_Dinophyta_Dinophyceae_Prorocentrales_Prorocentraceae_Prorocentrum_minimum_CCMP1329	Alveolata_Dinophyta_Dinophyceae_Prorocentrales_Prorocentraceae_Prorocentrum_minimum_merged_CCMP2233_CCMP1329	No
Alveolata_Dinophyta_Dinophyceae_Prorocentrales_Prorocentraceae_Prorocentrum_minimum_CCMP2233	Alveolata_Dinophyta_Dinophyceae_Prorocentrales_Prorocentraceae_Prorocentrum_minimum_merged_CCMP2233_CCMP1329	No
Alveolata_Chrompodelida_N_A_N_A_N_A_Chromera_velia_CCMP2878	Alveolata_Chrompodelida_N_A_N_A_N_A_Chromera_velia_merged_CCMP2878_N_A	No
Alveolata_Chrompodelida_N_A_N_A_N_A_Chromera_velia_N_A	Alveolata_Chrompodelida_N_A_N_A_N_A_Chromera_velia_merged_CCMP2878_N_A	No
Alveolata_Apicomplexa_Aconoidasida_Haemosporida_Plasmodiidae_Plasmodium_chabaudi_PCHAS01	Alveolata_Apicomplexa_Aconoidasida_Haemosporida_Plasmodiidae_Plasmodium_chabaudi_merged_N_A_PCHAS01	No
Alveolata_Apicomplexa_Aconoidasida_Haemosporida_Plasmodiidae_Plasmodium_chabaudi_N_A	Alveolata_Apicomplexa_Aconoidasida_Haemosporida_Plasmodiidae_Plasmodium_chabaudi_merged_N_A_PCHAS01	No
Excavata-Discoba_N_A_Jakobida_Andalucina_Andaluciidae_Andalucia_godoyi_N_A		No
Excavata-Metamonada_Metamonada_N_A_Fornicata_Carpediemonas-like_Dysnectes_brevis_N_A		No
Ancyromonadida_N_A_N_A_Ancyromonadida_Ancyromonadidae_Ancyromonas_sigmoides_N_A		No
Excavata-Undef_N_A_N_A_N_A_Malawimonadidae_Gefionella_okellyi_N_A		No
Diphyllatia_N_A_N_A_N_A_Collodictyonidae_Diphylleia_rotans_N_A		No
Archaeplastida-Rhodophyta_Rhodophyta_Florideophyceae_Gracilariales_Gracilariaceae_Gracilariopsis_chorda_N_A		No
Excavata-Metamonada_Metamonada_N_A_Fornicata_Retortamonadidae_Chilomastix_cuspidata_N_A		No
Excavata-Metamonada_Metamonada_N_A_Fornicata_Carpediemonas-like_Carpediemonas_membranifera_N_A		No
Rigifilida_N_A_N_A_Rigifilida_N_A_Rigifila_ramosa_N_A		No
Excavata-Discoba_Euglenozoa_N_A_Kinetoplastida_Bodonidae_Procryptobia_sp_N_A		No
Stramenopila-Ochrophyta_N_A_Raphidophyceae_Chattonellales_Chattonellaceae_Heterosigma_akashiwo_CCMP2393		No
Apusomonadida_N_A_N_A_N_A_Apusomonadidae_Amastigomonas_sp_N_A		No
Opisthokonta-Fungi_Ascomycota_Eurotiomycetes_Eurotiales_Aspergillaceae_Aspergillus_niger_N_A		No
Rhizaria_Retaria-Radiolaria_Acantharea_Symphyacanthida_Astrolithidae_Astrolonche_serrata_N_A		No
Rhizaria_Filosa_N_A_Phaeocystida_Aulacanthidae_Aulacantha_scolymantha_N_A		No
Stramenopila-Sagenista_Labyrinthista_Labyrinthulomycetes_N_A_Thraustochytriaceae_Aurantiochytrium_limacinum_N_A		No
Alveolata_Apicomplexa_Aconoidasida_N_A_Babesiidae_Babesia_bovis_N_A		No
Stramenopila-Ochrophyta_Bacillariophyta_Bacillariophyceae_Naviculales_Amphipleuraceae_Amphiprora_sp_CCMP467		No
Stramenopila-Ochrophyta_Bacillariophyta_Coscinodiscophyceae_Chaetocerotales_Attheyaceae_Attheya_septentrionalis_CCMP2084		No
Stramenopila-Ochrophyta_Bacillariophyta_Coscinodiscophyceae_Chaetocerotales_Chaetocerotaceae_Chaetoceros_neogracile_RCC1993		No
Stramenopila-Ochrophyta_Bacillariophyta_Fragilariophyceae_Fragilariales_Fragilariaceae_Asterionellopsis_glacialis_N_A		No
Opisthokonta-Fungi_Chytridiomycota_Chytridiomycetes_Rhizophydiales_N_A_Batrachochytrium_dendrobatidis_N_A		No
Stramenopila-Opalozoa_Bicosoecida_N_A_Bicosoecida_Cafeteriaceae_Cafeteria_sp_CaronLabIsolate		No
Stramenopila-Opalozoa_N_A_N_A_N_A_N_A_Blastocystis_hominis_N_A		No
Archaeplastida-Viridiplantae_Streptophyta_Liliopsida_Poales_Poaceae_Brachypodium_distachyon_N_A		No
Breviatea_N_A_N_A_N_A_N_A_Breviata_anathema_N_A		No
Archaeplastida-Viridiplantae_Chlorophyta_Chlorophyceae_Chlamydomonadales_Chlamydomonadaceae_Chlamydomonas_reinhardtii_N_A		No
Rhizaria_Filosa_Chlorarachniophyceae_N_A_N_A_Chlorarachnion_reptans_CCCM449		No
Archaeplastida-Viridiplantae_Chlorophyta_Trebouxiophyceae_Chlorellales_Chlorellaceae_Chlorella_vulgaris_N_A		No
Cryptista_Cryptophyta_Cryptophyta_Pyrenomonadales_Chroomonadaceae_Chroomonas_mesostigmatica-nucleomorph_N_A		No
Alveolata_Ciliophora_Colpodea_Cyrtolophosidida_Platyophryidae_Platyophrya_macrostoma_WH		No
Alveolata_Ciliophora_Oligohymenophorea_N_A_N_A_Aristerostoma_sp_ATCC50986		No
Alveolata_Ciliophora_Spirotrichea_N_A_N_A_Protocruzia_adherens_Boccale		No
Alveolata_Ciliophora_Spirotrichea_Choreotrichida_Strombidinopsidae_Strombidinopsis_acuminatum_SPMC142		No
Alveolata_Ciliophora_Spirotrichea_Choreotrichida_Strombidinopsidae_Strombidinopsis_sp_SopsisLIS2011		No
Archaeplastida-Viridiplantae_Chlorophyta_Trebouxiophyceae_N_A_Coccomyxaceae_Coccomyxa_sp_N_A		No
Alveolata_Chrompodelida_N_A_N_A_Colpodellidae_Colpodella_angusta_N_A		No
Alveolata_Chrompodelida_N_A_N_A_Colpodellidae_Colpodella_sp_N_A		No
Alveolata_Colponemidia_N_A_N_A_N_A_Colponema_vietnamica_N_A		No
Opisthokonta-Fungi_Basidiomycota_Agaricomycetes_Agaricales_Psathyrellaceae_Coprinopsis_cinerea_N_A		No
Rhizaria_Apofilosa_N_A_N_A_N_A_Corallomyxa_sp_N_A		No
Opisthokonta-Metazoa_Mollusca_Bivalvia_Ostreoida_Ostreidae_Crassostrea_gigas_N_A		No
Opisthokonta-Fungi_Basidiomycota_Tremellomycetes_Tremellales_Cryptococcaceae_Cryptococcus_neoformans_N_A		No
Cryptista_Cryptophyta_Cryptophyta_Cryptomonadales_Cryptomonadaceae_Cryptomonas_paramecium-nucleomorph_N_A		No
Cryptista_Cryptophyta_Cryptophyta_N_A_N_A_Cryptophyceae_sp-nucleomorph_N_A		No
Cryptista_Cryptophyta_Cryptophyta_Cryptomonadales_Hemiselmidaceae_Hemiselmis_andersenii_CCMP644		No
Cryptista_Cryptophyta_Cryptophyta_Cryptomonadales_Hemiselmidaceae_Hemiselmis_rufescens_PCC563		No
Cryptista_Cryptophyta_Cryptophyta_Cryptomonadales_Hemiselmidaceae_Hemiselmis_tepida_CCMP443		No
Cryptista_Cryptophyta_Cryptophyta_Cryptomonadales_Hemiselmidaceae_Hemiselmis_virescens_PCC157		No
Cryptista_Cryptophyta_Cryptophyta_Pyrenomonadales_Geminigeraceae_Proteomonas_sulcata_CCMP704		No
Cryptista_Cryptophyta_Cryptophyta_Pyrenomonadales_Pyrenomonadaceae_Rhodomonas_abbreviata_CaronLabIsolate		No
Alveolata_Apicomplexa_Coccidia_Eucoccidiorida_Cryptosporidiidae_Cryptosporidium_hominis_N_A		No
Alveolata_Apicomplexa_Coccidia_Eucoccidiorida_Cryptosporidiidae_Cryptosporidium_muris_N_A		No
Opisthokonta-Metazoa_Chordata_Actinopteri_Cypriniformes_Cyprinidae_Danio_rerio_N_A		No
Opisthokonta-Metazoa_Arthropoda_Branchiopoda_Diplostraca_Daphniidae_Daphnia_pulex_N_A		No
Amoebozoa_Evosea_Eumycetozoa_Dictyosteliida_N_A_Dictyostelium_discoideum_N_A		No
Amoebozoa_Evosea_Eumycetozoa_Dictyosteliida_N_A_Dictyostelium_purpureum_N_A		No
Alveolata_Dinophyta_Dinophyceae_Gonyaulacales_Gonyaulacaceae_Alexandrium_tamarense_CCMP1771		No
Alveolata_Dinophyta_Dinophyceae_Gymnodiniales_Gymnodiniaceae_Amphidinium_carterae_CCMP1314		No
Alveolata_Dinophyta_Dinophyceae_Gymnodiniales_Kareniaceae_Karenia_brevis_CCMP2229		No
Alveolata_Dinophyta_Dinophyceae_Peridiniales_Peridiniaceae_Durinskia_baltica-endo_CSIROCS-38		No
Alveolata_Dinophyta_Dinophyceae_Peridiniales_Peridiniaceae_Durinskia_baltica_CSIROCS-38		No
Stramenopila-Ochrophyta_Phaeophyceae_N_A_Ectocarpales_Ectocarpaceae_Ectocarpus_siliculosus_N_A		No
Rhizaria_Retaria-Foraminifera_N_A_Rotaliida_Elphidiidae_Elphidium_margaritaceum_N_A		No
Rhizaria_Retaria-Foraminifera_N_A_Rotaliida_Elphidiidae_Elphidium_sp_N_A		No
Rhizaria_Retaria-Foraminifera_N_A_Rotaliida_Rotaliidae_Ammonia_sp_N_A		No
Stramenopila-Ochrophyta_Bacillariophyta_Bacillariophyceae_Bacillariales_Bacillariaceae_Fragilariopsis_cylindrus_N_A		No
Excavata-Metamonada_Metamonada_N_A_N_A_Hexamitidae_Giardia_intestinalis_N_A		No
Opisthokonta-Fungi_Ascomycota_Sordariomycetes_Hypocreales_Nectriaceae_Fusarium_graminearum_N_A		No
Alveolata_Dinophyta_Dinophyceae_Peridiniales_Peridiniaceae_Kryptoperidinium_foliaceum-endo_CCAP1116_3		No
Alveolata_Dinophyta_Dinophyceae_Peridiniales_Peridiniaceae_Kryptoperidinium_foliaceum_CCAP1116_3		No
Archaeplastida-Viridiplantae_Streptophyta_N_A_Fabales_Fabaceae_Glycine_max_N_A		No
Cryptista_Cryptophyta_Cryptophyta_Pyrenomonadales_Geminigeraceae_Guillardia_theta-nucleomorph_N_A		No
Rhizaria_Filosa_N_A_N_A_Guttulinaceae_Guttulinopsis_vulgaris_N_A		No
Rhizaria_Filosa_Chlorarachniophyceae_N_A_N_A_Gymnochlora_sp_CCMP2014		No
Haptista_Centrohelida_N_A_N_A_Acanthocystidae_Acanthocystis_sp_N_A		No
Haptista_Haptophyta_N_A_Prymnesiales_Prymnesiaceae_Haptolina_brevifila_UTEXLB985		No
Haptista_Haptophyta_N_A_Prymnesiales_Prymnesiaceae_Prymnesium_polylepis_CCMP1757		No
Haptista_Haptophyta_N_A_N_A_N_A_Chrysoculter_rhomboideus_RCC1486		No
Haptista_Haptophyta_N_A_Coccolithales_Coccolithaceae_Coccolithus_pelagicus_PLY182g		No
Haptista_Haptophyta_N_A_Coccolithales_Pleurochrysidaceae_Pleurochrysis_carterae_CCMP645		No
Cryptista_Cryptophyta_Cryptophyta_Cryptomonadales_Hemiselmidaceae_Hemiselmis_andersenii-nucleomorph_N_A		No
Opisthokonta-Metazoa_Chordata_Mammalia_Primates_Hominidae_Homo_sapiens_N_A		No
Alveolata_Ciliophora_Oligohymenophorea_Hymenostomatida_N_A_Ichthyophthirius_multifiliis_N_A		No
Excavata-Discoba_Loukozoa_N_A_N_A_Jakobidae_Jakoba_bahamiensis_N_A		No
Excavata-Discoba_Euglenozoa_N_A_Kinetoplastida_Bodonidae_Neobodo_designis_CCAP1951_1		No
Alveolata_Dinophyta_Dinophyceae_Peridiniales_Peridiniaceae_Kryptoperidinium_foliaceum-endo_CCMP1326		No
Alveolata_Dinophyta_Dinophyceae_Peridiniales_Peridiniaceae_Kryptoperidinium_foliaceum_CCMP1326		No
Stramenopila-Sagenista_Labyrinthista_Labyrinthulomycetes_N_A_Thraustochytriaceae_Thraustochytrium_sp_LLF1b		No
Rhizaria_N_A_N_A_N_A_N_A_N_A_N_A_Lapot_cDNA		No
Excavata-Discoba_Euglenozoa_N_A_Kinetoplastida_Trypanosomatidae_Leishmania_infantum_N_A		No
Opisthokonta-Metazoa_Mollusca_Gastropoda_N_A_Lottiidae_Lottia_gigantea_N_A		No
Alveolata_Dinophyta_Dinophyceae_N_A_N_A_N_A_N_A_MALV2		No
Archaeplastida-Viridiplantae_Streptophyta_Mesostigmatophyceae_Mesostigmatales_Mesostigmataceae_Mesostigma_viride_N_A		No
Archaeplastida-Viridiplantae_Chlorophyta_Mamiellophyceae_Mamiellales_Mamiellaceae_Micromonas_pusilla_N_A		No
Archaeplastida-Viridiplantae_Chlorophyta_Mamiellophyceae_Mamiellales_Mamiellaceae_Micromonas_sp_N_A		No
Archaeplastida-Viridiplantae_Streptophyta_N_A_Lamiales_Phrymaceae_Erythranthe_guttata_N_A		No
Alveolata_Apicomplexa_Coccidia_Eucoccidiorida_Sarcocystidae_Neospora_caninum_N_A		No
Opisthokonta-Fungi_Ascomycota_Sordariomycetes_Sordariales_Sordariaceae_Neurospora_crassa_N_A		No
Alveolata_Dinophyta_Dinophyceae_Noctilucales_Noctilucaceae_Noctiluca_scintillans_N_A		No
Rhizaria_Filosa_Chlorarachniophyceae_N_A_N_A_Norrisiella_sphaerica_BC52		No
Stramenopila-Ochrophyta_Bacillariophyta_Bacillariophyceae_Naviculales_Naviculaceae_Craspedostauros_australis_CCMP3328		No
Stramenopila-Ochrophyta_N_A_Chrysophyceae_Chromulinales_Chromulinaceae_Chromulina_nebulosa_UTEXLB2642		No
Stramenopila-Ochrophyta_N_A_Chrysophyceae_Chromulinales_Paraphysomonadaceae_Paraphysomonas_imperforata_PA2		No
Stramenopila-Ochrophyta_N_A_Pelagophyceae_Sarcinochrysidales_Sarcinochrysidaceae_Chrysocystis_fragilis_CCMP3189		No
Stramenopila-Ochrophyta_N_A_Dictyochophyceae_Dictyochales_N_A_Dictyocha_speculum_CCMP1381		No
Stramenopila-Ochrophyta_N_A_Dictyochophyceae_Pedinellales_N_A_Pseudopedinella_elastica_CCMP716		No
Stramenopila-Ochrophyta_N_A_Dictyochophyceae_Rhizochromulinales_N_A_Rhizochromulina_marina_CCMP1243		No
Stramenopila-Ochrophyta_N_A_Raphidophyceae_Chattonellales_Chattonellaceae_Chattonella_subsalsa_CCMP2191		No
Stramenopila-Ochrophyta_N_A_Raphidophyceae_Chattonellales_Chattonellaceae_Fibrocapsa_japonica_CCMP1661		No
Stramenopila-Ochrophyta_N_A_Synurophyceae_Synurales_Mallomonadaceae_Mallomonas_sp_CCMP3275		No
Archaeplastida-Viridiplantae_Streptophyta_Liliopsida_Poales_Poaceae_Oryza_sativa_N_A		No
Archaeplastida-Viridiplantae_Chlorophyta_Mamiellophyceae_Mamiellales_Bathycoccaceae_Ostreococcus_lucimarinus_N_A		No
Archaeplastida-Viridiplantae_Chlorophyta_Mamiellophyceae_Mamiellales_Bathycoccaceae_Ostreococcus_tauri_N_A		No
Alveolata_Ciliophora_Oligohymenophorea_Peniculida_Parameciidae_Paramecium_tetraurelia_N_A		No
Alveolata_Perkinsozoa_N_A_Perkinsida_Perkinsidae_Perkinsus_marinus_N_A		No
Opisthokonta-Fungi_Mucoromycota_N_A_Mucorales_Phycomycetaceae_Phycomyces_blakesleeanus_N_A		No
Stramenopila-Oomycota_N_A_Oomycetes_Peronosporales_N_A_Phytophthora_capsici_N_A		No
Alveolata_Apicomplexa_Aconoidasida_Haemosporida_Plasmodiidae_Plasmodium_berghei_N_A		No
Alveolata_Apicomplexa_Aconoidasida_Haemosporida_Plasmodiidae_Plasmodium_falciparum_N_A		No
Alveolata_Apicomplexa_Aconoidasida_Haemosporida_Plasmodiidae_Plasmodium_knowlesi_N_A		No
Alveolata_Apicomplexa_Aconoidasida_Haemosporida_Plasmodiidae_Plasmodium_vivax_N_A		No
Alveolata_Apicomplexa_Aconoidasida_Haemosporida_Plasmodiidae_Plasmodium_yoelii_N_A		No
Alveolata_Dinophyta_Dinophyceae_Suessiales_Suessiaceae_Polarella_glacialis_CCMP1383		No
Amoebozoa_Evosea_Eumycetozoa_Dictyosteliida_N_A_Polysphondylium_pallidum_N_A		No
Archaeplastida-Viridiplantae_Streptophyta_N_A_Malpighiales_Salicaceae_Populus_trichocarpa_N_A		No
Archaeplastida-Rhodophyta_Rhodophyta_Porphyridiophyceae_Porphyridiales_Porphyridiaceae_Porphyridium_aerugineum_SAG1380-2		No
Alveolata_Dinophyta_Dinophyceae_Gonyaulacales_Gonyaulacaceae_Protoceratium_reticulatum_CCCM535EqCCMP1889		No
Alveolata_Dinophyta_Dinophyceae_N_A_N_A_Psammosa_pacifica_N_A		No
Stramenopila-Ochrophyta_N_A_Dictyochophyceae_Florenciellales_N_A_Pseudochattonella_farcimen_N_A		No
Stramenopila-Ochrophyta_Bacillariophyta_Bacillariophyceae_Bacillariales_Bacillariaceae_Pseudonitzschia_multiseries_N_A		No
Alveolata_Dinophyta_Dinophyceae_Gonyaulacales_Gonyaulacaceae_Gonyaulax_spinifera_CCMP409		No
Stramenopila-Oomycota_N_A_Oomycetes_Pythiales_Pythiaceae_Pythium_oligandrum_N_A		No
Haptista_Centrohelida_N_A_N_A_Acanthocystidae_Raineriophrys_erinaceoides_N_A		No
Haptista_Centrohelida_N_A_N_A_Raphidiophryidae_Raphidiophrys_ambigua_N_A		No
Opisthokonta-Metazoa_Chordata_Mammalia_Rodentia_Muridae_Rattus_norvegicus_N_A		No
Rhizaria_Retaria-Foraminifera_N_A_N_A_Reticulomyxidae_Reticulomyxa_filosa_N_A		No
Archaeplastida-Rhodophyta_Rhodophyta_Compsopogonophyceae_Erythropeltidales_Erythrotrichiaceae_Madagascaria_erythrocladoides_CCMP3234		No
Archaeplastida-Rhodophyta_Rhodophyta_Porphyridiophyceae_Porphyridiales_Porphyridiaceae_Timspurckia_oligopyrenoides_CCMP3278		No
Archaeplastida-Viridiplantae_Streptophyta_N_A_Malpighiales_Euphorbiaceae_Ricinus_communis_N_A		No
Rhizaria_Retaria-Foraminifera_N_A_Rotaliida_Rosalinidae_Rosalina_sp_N_A		No
Stramenopila-Oomycota_N_A_Oomycetes_Saprolegniales_Saprolegniaceae_Saprolegnia_parasitica_N_A		No
Excavata-Discoba_Percolozoa_Heterolobosea_N_A_Psalteriomonadidae_Sawyeria_marylandensis_N_A		No
Stramenopila-Sagenista_Labyrinthista_Labyrinthulomycetes_N_A_Thraustochytriaceae_Schizochytrium_aggregatum_N_A		No
Alveolata_Ciliophora_Spirotrichea_Sporadotrichida_Oxytrichidae_Sterkiella_histriomuscorum_N_A		No
Alveolata_Dinophyta_Dinophyceae_Suessiales_Symbiodiniaceae_Symbiodinium_minutum_N_A		No
Alveolata_Apicomplexa_Aconoidasida_N_A_Theileriidae_Theileria_annulata_N_A		No
Alveolata_Dinophyta_Dinophyceae_Gymnodiniales_Gymnodiniaceae_Togula_jolla_CCCM725		No
Alveolata_Apicomplexa_Coccidia_Eucoccidiorida_Sarcocystidae_Toxoplasma_gondii_N_A		No
Excavata-Metamonada_Metamonada_N_A_Trichomonadida_Trichomonadidae_Trichomonas_vaginalis_N_A		No
Excavata-Discoba_Euglenozoa_N_A_Kinetoplastida_Trypanosomatidae_Trypanosoma_brucei_N_A		No
Excavata-Discoba_Euglenozoa_N_A_Kinetoplastida_Trypanosomatidae_Trypanosoma_cruzi_N_A		No
Excavata-Discoba_Euglenozoa_N_A_Kinetoplastida_Trypanosomatidae_Trypanosoma_vivax_N_A		No
Excavata-Discoba_N_A_N_A_N_A_Tsukubamonadidae_Tsukubamonas_globosa_N_A		No
Opisthokonta-Fungi_Basidiomycota_Ustilaginomycetes_Ustilaginales_Ustilaginaceae_Ustilago_maydis_N_A		No
Alveolata_Chrompodelida_N_A_N_A_N_A_Voromonas_pontica_GG		No
Opisthokonta-Fungi_Ascomycota_Saccharomycetes_Saccharomycetales_Dipodascaceae_Yarrowia_lipolytica_N_A		No
Archaeplastida-Viridiplantae_Streptophyta_Liliopsida_Poales_Poaceae_Zea_mays_N_A		No
Opisthokonta-Ichthyosporea_N_A_Ichthyosporea_N_A_N_A_Abeoforma_whisleri_SRR1029669		No
Amoebozoa_Discosea_Centramoebia_Longamoebia_N_A_Acanthamoeba_castellanii_Acastellanii_strNEFF_v1		No
Opisthokonta-Metazoa_Arthropoda_Insecta_Hemiptera_Aphididae_Acyrthosiphon_pisum_GCA_000142985.2		No
Stramenopila-Oomycota_N_A_Oomycetes_Albuginales_Albuginaceae_Albugo_candida_ASM107853v1		No
Stramenopila-Oomycota_N_A_Oomycetes_Albuginales_Albuginaceae_Albugo_laibachii_ENA1		No
Alveolata_Dinophyta_Dinophyceae_Gonyaulacales_Gonyaulacaceae_Alexandrium_monilatum_CCMP3105		No
Opisthokonta-Fungi_Blastocladiomycota_Blastocladiomycetes_Blastocladiales_Blastocladiaceae_Allomyces_macrogynus_A_macrogynus_V3		No
Archaeplastida-Viridiplantae_Streptophyta_N_A_Amborellales_Amborellaceae_Amborella_trichopoda_AMTR1.0		No
Opisthokonta-Ichthyosporea_N_A_Ichthyosporea_Ichthyophonida_Amoebidiaceae_Amoebidium_parasiticum_SRR545192		No
Opisthokonta-Metazoa_Porifera_Demospongiae_Haplosclerida_Niphatidae_Amphimedon_queenslandica_Aqu1		No
Stramenopila-Ochrophyta_Bacillariophyta_Bacillariophyceae_Thalassiophysales_Catenulaceae_Amphora_coffeiformis_CCMP127		No
Opisthokonta-Metazoa_Chordata_Aves_Anseriformes_Anatidae_Anas_platyrhynchos_BGI_duck_1.0		No
Excavata-Discoba_Euglenozoa_N_A_Kinetoplastida_Trypanosomatidae_Angomonas_deanei_Angomonas_deanei_Genome		No
Opisthokonta-Metazoa_Chordata_N_A_Squamata_Iguanidae_Anolis_carolinensis_AnoCar2.0		No
Stramenopila-Oomycota_N_A_Oomycetes_Saprolegniales_Saprolegniaceae_Aphanomyces_astaci_Apha_asta_APO3_V1		No
Stramenopila-Oomycota_N_A_Oomycetes_Saprolegniales_Saprolegniaceae_Aphanomyces_invadans_Apha_inva_NJM9701_V1		No
Opisthokonta-Metazoa_Arthropoda_Insecta_Hymenoptera_Apidae_Apis_mellifera_GCA_000002195.1		No
Stramenopila-Sagenista_Labyrinthista_Labyrinthulomycetes_N_A_Thraustochytriaceae_Aplanochytrium_stocchinoi_GSBS06		No
Opisthokonta-Fungi_Ascomycota_Eurotiomycetes_Eurotiales_Aspergillaceae_Aspergillus_oryzae_AspOry3042		No
Stramenopila-Ochrophyta_Bacillariophyta_Fragilariophyceae_Fragilariales_Fragilariaceae_Asterionellopsis_glacialis_CCMP134		No
Rhizaria_Filosa_N_A_Phaeocystida_Aulacanthidae_Aulacantha_scolymantha_SRR1734688		No
Stramenopila-Ochrophyta_N_A_Pelagophyceae_Sarcinochrysidales_Sarcinochrysidaceae_Aureoumbra_lagunensis_CCMP1510		No
Alveolata_Dinophyta_Dinophyceae_Gonyaulacales_Amphidomataceae_Azadinium_spinosum_3D9		No
Alveolata_Apicomplexa_Aconoidasida_N_A_Babesiidae_Babesia_bigemina_Bbig001		No
Stramenopila-Opalozoa_N_A_N_A_N_A_N_A_Blastocystis_sp_subtype_4		No
Opisthokonta-Metazoa_Nematoda_Chromadorea_Rhabditida_Rhabditidae_Caenorhabditis_elegans_WBcel235		No
Alveolata_Dinophyta_Dinophyceae_Gonyaulacales_Ceratiaceae_Neoceratium_fusus_PA161109		No
Stramenopila-Ochrophyta_Bacillariophyta_Coscinodiscophyceae_Chaetocerotales_Chaetocerotaceae_Chaetoceros_affinis_CCMP159		No
Stramenopila-Ochrophyta_Bacillariophyta_Coscinodiscophyceae_Chaetocerotales_Chaetocerotaceae_Chaetoceros_curvisetus_js001		No
Stramenopila-Ochrophyta_Bacillariophyta_Coscinodiscophyceae_Chaetocerotales_Chaetocerotaceae_Chaetoceros_debilis_MM31A-1		No
Stramenopila-Ochrophyta_Bacillariophyta_Coscinodiscophyceae_Chaetocerotales_Chaetocerotaceae_Chaetoceros_neogracile_CCMP1317		No
Archaeplastida-Viridiplantae_Streptophyta_Charophyceae_Charales_Characeae_Chara_vulgaris_js011		No
Opisthokonta-Metazoa_Chordata_Ascidiacea_Enterogona_Cionidae_Ciona_intestinalis_KH		No
Archaeplastida-Viridiplantae_Streptophyta_Coleochaetophyceae_Coleochaetales_Coleochaetaceae_Coleochaete_scutata_js012		No
Haptista-sister_N_A_N_A_N_A_N_A_N_A_N_A_colp32_S3		No
Haptista-sister_N_A_N_A_N_A_N_A_N_A_N_A_colp32_S4		No
Opisthokonta-Fungi_Zoopagomycota_Entomophthoromycetes_Entomophthorales_Ancylistaceae_Conidiobolus_coronatus_Conidiobolus_coronatus_NRRL28638		No
Opisthokonta-Corallosporea_N_A_N_A_N_A_N_A_Corallochytrium_limacisporum_SRR1618598		No
Opisthokonta-Corallosporea_N_A_N_A_N_A_N_A_Corallochytrium_limacisporum_SRR1618557		No
Alveolata_Dinophyta_Dinophyceae_Peridiniales_Crypthecodiniaceae_Crypthecodinium_cohnii_Seligo		No
Opisthokonta-Metazoa_Arthropoda_Insecta_Diptera_Culicidae_Culex_quinquefasciatus_CpipJ2		No
Archaeplastida-Rhodophyta_Rhodophyta_Cyanidiophyceae_Cyanidiales_Cyanidiaceae_Cyanidium_caldarium_Tilden_Geitler		No
Archaeplastida-Viridiplantae_Streptophyta_Zygnemophyceae_Zygnematales_Mesotaeniaceae_Cylindrocystis_brebissonii_js013		No
Opisthokonta-Fungi_Ascomycota_Saccharomycetes_Saccharomycetales_Debaryomycetaceae_Debaryomyces_hansenii_J26		No
Amoebozoa_Evosea_Eumycetozoa_Dictyosteliida_N_A_Dictyostelium_fasciculatum_DFas_2.0		No
Stramenopila-Ochrophyta_N_A_Chrysophyceae_Chromulinales_Dinobryaceae_Dinobryon_sp_UTEXLB2267		No
Stramenopila-Ochrophyta_Bacillariophyta_Mediophyceae_Lithodesmiales_Lithodesmiaceae_Ditylum_brightwellii_GSO103		No
Stramenopila-Ochrophyta_Bacillariophyta_Mediophyceae_Lithodesmiales_Lithodesmiaceae_Ditylum_brightwellii_GSO105		No
Opisthokonta-Metazoa_Arthropoda_Insecta_Diptera_Drosophilidae_Drosophila_melanogaster_BDGP6		No
Archaeplastida-Viridiplantae_Chlorophyta_Chlorophyceae_Chlamydomonadales_Dunaliellaceae_Dunaliella_tertiolecta_CCMP1320		No
Opisthokonta-Fungi_Microsporidia_N_A_N_A_Culicosporidae_Edhazardia_aedis_Edha_aedis_V4b		No
Alveolata_Apicomplexa_Coccidia_Eucoccidiorida_Eimeriidae_Eimeria_tenella_ETH001		No
Amoebozoa_Evosea_Archamoebae_N_A_N_A_Entamoeba_dispar_JCVI_EDISG_1.0		No
Amoebozoa_Evosea_Archamoebae_N_A_N_A_Entamoeba_nuttalli_ENU1_v1		No
Rhizaria_Filosa_N_A_Euglyphida_Euglyphidae_Euglypha_rotunda_SRR2006120		No
Stramenopila-Ochrophyta_Bacillariophyta_Mediophyceae_Cymatosirales_Cymatosiraceae_Extubocellulus_spinifer_CCMP396		No
Alveolata_Ciliophora_Spirotrichea_Tintinnida_Rhabdonellidae_Schmidingerella_taraikaensis_FeNarragansettBay		No
Opisthokonta-Discicristoidea_N_A_N_A_N_A_N_A_Fonticula_alba_Font_alba_ATCC_38817_V2		No
Opisthokonta-Metazoa_Chordata_Aves_Galliformes_Phasianidae_Gallus_gallus_Gallus_gallus-5.0		No
Haptista_Haptophyta_N_A_Isochrysidales_Noelaerhabdaceae_Gephyrocapsa_oceanica_RCC1303		No
Excavata-Metamonada_Metamonada_N_A_N_A_Hexamitidae_Giardia_intestinalis_ASM49873v1		No
Excavata-Metamonada_Metamonada_N_A_N_A_Hexamitidae_Giardia_intestinalis_G_duodenalis_AssB_BAH15c1		No
Excavata-Metamonada_Metamonada_N_A_N_A_Hexamitidae_Giardia_intestinalis_ASM18240v1		No
Excavata-Metamonada_Metamonada_N_A_N_A_Hexamitidae_Giardia_intestinalis_ASM49871v1		No
Archaeplastida-Viridiplantae_Streptophyta_N_A_Ginkgoales_Ginkgoaceae_Ginkgo_biloba_js014		No
Alveolata_Apicomplexa_Gregarinasina_Eugregarinorida_Gregarinidae_Gregarina_niphandrodes_GNI3		No
Archaeplastida-Viridiplantae_Chlorophyta_Trebouxiophyceae_Chlorellales_N_A_Helicosporidium_sp_ATCC50920		No
Archaeplastida-Rhodophyta_Rhodophyta_Florideophyceae_Hildenbrandiales_Hildenbrandiaceae_Hildenbrandia_rubra_UTEX2621		No
Stramenopila-Oomycota_N_A_Oomycetes_Peronosporales_Peronosporaceae_Hyaloperonospora_arabidopsidis_HyaAraEmoy2_2.0		No
Opisthokonta-Ichthyosporea_N_A_Ichthyosporea_Ichthyophonida_N_A_Ichthyophonus_hoferi_SRR1618711		No
Stramenopila-Opalozoa_N_A_N_A_N_A_N_A_Incisomonas_marina_CCAP997_1		No
Haptista_Haptophyta_N_A_Isochrysidales_Isochrysidaceae_Isochrysis_sp_CCMP1244		No
Haptista_Haptophyta_N_A_Isochrysidales_Isochrysidaceae_Isochrysis_sp_CCMP1324		No
Alveolata_Dinophyta_Dinophyceae_Gymnodiniales_Kareniaceae_Karlodinium_veneficum_CCMP2283		No
Archaeplastida-Viridiplantae_Streptophyta_Klebsormidiophyceae_Klebsormidiales_Klebsormidiaceae_Klebsormidium_subtile_js015		No
Opisthokonta-Metazoa_Chordata_N_A_Coelacanthiformes_Coelacanthidae_Latimeria_chalumnae_LatCha1		No
Excavata-Discoba_Euglenozoa_N_A_Kinetoplastida_Trypanosomatidae_Leishmania_major_ASM272v2		No
Excavata-Discoba_Euglenozoa_N_A_Kinetoplastida_Trypanosomatidae_Leptomonas_pyrrhocoris_ASM129339v1		No
Excavata-Discoba_Euglenozoa_N_A_Kinetoplastida_Trypanosomatidae_Leptomonas_seymouri_ASM129953v1		No
Rhizaria_Phytorhiza_N_A_Vampyrellida_Leptophryidae_Leptophrys_vorax_SRR2003407		No
Opisthokonta-Metazoa_Brachiopoda_Lingulata_Lingulida_Lingulidae_Lingula_anatina_GCA_001039355.1		No
Alveolata_Dinophyta_Dinophyceae_Gonyaulacales_N_A_Lingulodinium_polyedrum_CCMP1738		No
Archaeplastida-Viridiplantae_Streptophyta_Marchantiopsida_Marchantiales_Marchantiaceae_Marchantia_polymorpha_js016		No
Archaeplastida-Viridiplantae_Streptophyta_Mesostigmatophyceae_Mesostigmatales_Mesostigmataceae_Mesostigma_viride_js017		No
Archaeplastida-Viridiplantae_Chlorophyta_Mamiellophyceae_Mamiellales_Mamiellaceae_Micromonas_sp_NEPCC29		No
Archaeplastida-Viridiplantae_Chlorophyta_Mamiellophyceae_Mamiellales_Mamiellaceae_Micromonas_sp_RCC472		No
Stramenopila-Ochrophyta_Bacillariophyta_Fragilariophyceae_Striatellales_Grammatophoraceae_Grammatophora_oceanica_CCMP410		No
Stramenopila-Ochrophyta_Bacillariophyta_Coscinodiscophyceae_Thalassiosirales_Skeletonemataceae_Skeletonema_costatum_1716		No
Stramenopila-Ochrophyta_Bacillariophyta_Bacillariophyceae_Bacillariales_Bacillariaceae_Nitzschia_sp_RCC80		No
Stramenopila-Ochrophyta_Bacillariophyta_Mediophyceae_Eupodiscales_Eupodiscaceae_Odontella_aurita_isolate1302-5		No
Stramenopila-Ochrophyta_Bacillariophyta_Bacillariophyceae_Bacillariales_Bacillariaceae_Cylindrotheca_closterium_KMMCC_B-181		No
Archaeplastida-Viridiplantae_Chlorophyta_Mamiellophyceae_Dolichomastigales_Dolichomastigaceae_Dolichomastix_tenuilepis_CCMP3274		No
Archaeplastida-Viridiplantae_Chlorophyta_Nephroselmidophyceae_N_A_N_A_Nephroselmis_pyriformis_CCMP717		No
Rhizaria_Filosa_Chlorarachniophyceae_N_A_N_A_Amorphochlora_amoebiformis_CCMP2058		No
Archaeplastida-Viridiplantae_Chlorophyta_Chlorophyceae_Chlamydomonadales_Chlamydomonadaceae_Polytomella_parva_SAG63-3		No
Archaeplastida-Viridiplantae_Chlorophyta_Chlorophyceae_Chlamydomonadales_Chlamydomonadaceae_Chlamydomonas_euryale_CCMP219		No
Stramenopila-Opalozoa_Bicosoecida_N_A_Bicosoecida_N_A_Bicosoecida_sp_ms1		No
Alveolata_Ciliophora_Spirotrichea_Tintinnida_Xystonellidae_Favella_ehrenbergii_Fehren1		No
Amoebozoa_Discosea_Flabellinia_N_A_Paramoebidae_Paramoeba_atlantica_CCAP1560_9		No
Stramenopila-Ochrophyta_Bacillariophyta_Mediophyceae_Eupodiscales_Eupodiscaceae_Odontella_sinensis_Grunow1884		No
Amoebozoa_Discosea_Flabellinia_N_A_Paramoebidae_Paramoeba_aestuarina_SoJaBioB1-5_56_2		No
Amoebozoa_Discosea_Flabellinia_N_A_Vannellidae_Vannella_robusta_DIVA3518_3_11_1_6		No
Amoebozoa_Discosea_Flabellinia_N_A_Vannellidae_Vannella_sp_DIVA3517_6_12		No
Amoebozoa_Discosea_Flabellinia_N_A_Vexilliferidae_Vexillifera_sp_DIVA3564_2		No
Stramenopila-Ochrophyta_Bacillariophyta_Coscinodiscophyceae_Chaetocerotales_Chaetocerotaceae_Chaetoceros_sp_GSL56		No
Stramenopila-Ochrophyta_Bacillariophyta_Coscinodiscophyceae_Thalassiosirales_Skeletonemataceae_Skeletonema_marinoi_SM1012Hels-07		No
Stramenopila-Ochrophyta_Bacillariophyta_Coscinodiscophyceae_Thalassiosirales_Skeletonemataceae_Skeletonema_marinoi_SM1012Den-03		No
Stramenopila-Ochrophyta_Bacillariophyta_Coscinodiscophyceae_N_A_Leptocylindraceae_Leptocylindrus_danicus_B650		No
Stramenopila-Ochrophyta_Bacillariophyta_Coscinodiscophyceae_N_A_Leptocylindraceae_Leptocylindrus_danicus_B651		No
Stramenopila-Ochrophyta_Bacillariophyta_Bacillariophyceae_Bacillariales_Bacillariaceae_Pseudo-nitzschia_delicatissima_B596		No
Stramenopila-Ochrophyta_Bacillariophyta_Bacillariophyceae_Bacillariales_Bacillariaceae_Pseudo-nitzschia_arenysensis_B593		No
Alveolata_Apicomplexa_Gregarinasina_Eugregarinorida_Lecudinidae_Lankesteria_abbotti_GrapplerInletBC		No
Stramenopila-Ochrophyta_Bacillariophyta_Fragilariophyceae_Cyclophorales_Cyclophoraceae_Cyclophora_tenuis_ECT3854		No
Amoebozoa_Tubulinea_Corycidia_N_A_N_A_Trichosphaerium_sp_Am-I-7wt		No
Amoebozoa_Evosea_Variosea_N_A_Echinamoebidae_Filamoeba_nolandi_NC-AS-23-1		No
Amoebozoa_Discosea_Flabellinia_N_A_N_A_Cunea_sp_BSH-02190019_may		No
Stramenopila-Ochrophyta_Bacillariophyta_Fragilariophyceae_Cyclophorales_Cyclophoraceae_Astrosyne_radiata_13vi08-1A		No
Archaeplastida-Viridiplantae_Chlorophyta_Chlorodendrophyceae_Chlorodendrales_Chlorodendraceae_Tetraselmis_sp_GSL018		No
Amoebozoa_Tubulinea_Elardia_Arcellinida_Difflugiidae_Sexangularia_sp_ATCC50979		No
Amoebozoa_Discosea_Flabellinia_N_A_N_A_Stygamoeba_regulata_BSH-02190019_sty		No
Alveolata_Ciliophora_Spirotrichea_N_A_Strombidiidae_Strombidium_rassoulzadegani_ras09		No
Archaeplastida-Viridiplantae_Chlorophyta_Chlorodendrophyceae_Chlorodendrales_Chlorodendraceae_Tetraselmis_chuii_PLY429		No
Alveolata_Dinophyta_Dinophyceae_Peridiniales_Heterocapsaceae_Heterocapsa_rotundata_SCCAPK-0483		No
Stramenopila-Ochrophyta_Bacillariophyta_Coscinodiscophyceae_Thalassiosirales_Skeletonemataceae_Skeletonema_grethae_CCMP1804		No
Stramenopila-Ochrophyta_Bacillariophyta_Coscinodiscophyceae_N_A_Rhizosoleniaceae_Dactyliosolen_fragilissimus_js002		No
Stramenopila-Ochrophyta_Bacillariophyta_Coscinodiscophyceae_Thalassiosirales_Skeletonemataceae_Skeletonema_japonicum_CCMP2506		No
Alveolata_Dinophyta_Dinophyceae_Gonyaulacales_Gonyaulacaceae_Alexandrium_margalefii_AMGDE01CS-322		No
Alveolata_Dinophyta_Dinophyceae_Gymnodiniales_Gymnodiniaceae_Amphidinium_massartii_CS-259		No
Excavata-Discoba_Percolozoa_Heterolobosea_N_A_N_A_Percolomonas_cosmopolitus_AE-1		No
Alveolata_Dinophyta_Dinophyceae_Gonyaulacales_Goniodomataceae_Gambierdiscus_australes_CAWD149		No
Alveolata_Dinophyta_Dinophyceae_Gymnodiniales_Gymnodiniaceae_Gymnodinium_catenatum_GC744		No
Stramenopila-Ochrophyta_Bolidophyceae_N_A_N_A_N_A_Bolidomonas_pacifica_CCMP1866		No
Alveolata_Dinophyta_Dinophyceae_Gonyaulacales_Gonyaulacaceae_Alexandrium_catenella_OF101		No
Stramenopila-Ochrophyta_Bacillariophyta_Coscinodiscophyceae_Melosirales_Stephanopyxidaceae_Stephanopyxis_turris_CCMP815		No
Alveolata_Dinophyta_Dinophyceae_Gonyaulacales_Goniodomataceae_Pyrodinium_bahamense_pbaha01		No
Alveolata_Dinophyta_Dinophyceae_Dinophysiales_Dinophysiaceae_Dinophysis_acuminata_DAEP01		No
Stramenopila-Ochrophyta_Bacillariophyta_Fragilariophyceae_Striatellales_Striatellaceae_Striatella_unipunctata_CCMP2910		No
Archaeplastida-Viridiplantae_Chlorophyta_Mamiellophyceae_Dolichomastigales_Crustomastigaceae_Crustomastix_stigmatica_CCMP3273		No
Archaeplastida-Viridiplantae_Chlorophyta_Chlorodendrophyceae_Chlorodendrales_Chlorodendraceae_Tetraselmis_astigmatica_CCMP880		No
Archaeplastida-Viridiplantae_Chlorophyta_N_A_Prasinococcales_N_A_Prasinoderma_coloniale_CCMP1413		No
Archaeplastida-Viridiplantae_Chlorophyta_Mamiellophyceae_Mamiellales_Bathycoccaceae_Ostreococcus_lucimarinus_clade-A-BCC118000		No
Archaeplastida-Viridiplantae_Chlorophyta_N_A_Prasinococcales_N_A_Prasinococcus_capsulatus_CCMP1194		No
Stramenopila-Ochrophyta_Bacillariophyta_Coscinodiscophyceae_Thalassiosirales_Skeletonemataceae_Skeletonema_marinoi_FE7		No
Stramenopila-Ochrophyta_Bacillariophyta_Coscinodiscophyceae_Thalassiosirales_Skeletonemataceae_Skeletonema_marinoi_FE60		No
Stramenopila-Ochrophyta_Bacillariophyta_Coscinodiscophyceae_Thalassiosirales_Stephanodiscaceae_Cyclotella_meneghiniana_CCMP338		No
Stramenopila-Ochrophyta_Bacillariophyta_Coscinodiscophyceae_Thalassiosirales_Thalassiosiraceae_Detonula_confervacea_CCMP353		No
Stramenopila-Ochrophyta_Bacillariophyta_Coscinodiscophyceae_Thalassiosirales_Thalassiosiraceae_Thalassiosira_sp_FW		No
Stramenopila-Ochrophyta_Bacillariophyta_Bacillariophyceae_Bacillariales_Bacillariaceae_Pseudo-nitzschia_pungens_cf.cingulata		No
Stramenopila-Ochrophyta_Bacillariophyta_Bacillariophyceae_Bacillariales_Bacillariaceae_Pseudo-nitzschia_pungens_cf.pungens		No
Stramenopila-Ochrophyta_Bacillariophyta_Coscinodiscophyceae_N_A_Aulacoseiraceae_Aulacoseira_subarctica_CCAP1002_5		No
Stramenopila-Ochrophyta_Bacillariophyta_Bacillariophyceae_Naviculales_Amphipleuraceae_Amphiprora_paludosa_CCMP125		No
Stramenopila-Ochrophyta_Bacillariophyta_Coscinodiscophyceae_Coscinodiscales_Coscinodiscaceae_Coscinodiscus_wailesii_CCMP2513		No
Stramenopila-Ochrophyta_Bacillariophyta_Coscinodiscophyceae_Thalassiosirales_Thalassiosiraceae_Thalassiosira_punctigera_Tpunct2005C2		No
Stramenopila-Ochrophyta_Bacillariophyta_Mediophyceae_Cymatosirales_Cymatosiraceae_Minutocellus_polymorphus_NH13		No
Stramenopila-Ochrophyta_Bacillariophyta_Coscinodiscophyceae_Thalassiosirales_Thalassiosiraceae_Thalassiosira_sp_NH16		No
Archaeplastida-Viridiplantae_Chlorophyta_N_A_Pyramimonadales_N_A_Polyblepharides_amylifera_CCMP720		No
Stramenopila-Ochrophyta_N_A_Chrysophyceae_Chromulinales_Chromulinaceae_Spumella_elongata_CCAP955_1		No
Stramenopila-Ochrophyta_N_A_Chrysophyceae_Chromulinales_Paraphysomonadaceae_Paraphysomonas_vestita_GFlagA		No
Stramenopila-Ochrophyta_N_A_Pelagophyceae_Sarcinochrysidales_Sarcinochrysidaceae_Chrysoreinhardia_sp_CCMP2950		No
Stramenopila-Ochrophyta_N_A_Pelagophyceae_Sarcinochrysidales_Sarcinochrysidaceae_Chrysoreinhardia_sp_CCMP3193		No
Archaeplastida-Viridiplantae_Chlorophyta_N_A_Pyramimonadales_N_A_Pyramimonas_obovata_CCMP722		No
Stramenopila-Ochrophyta_Bacillariophyta_Mediophyceae_Lithodesmiales_Lithodesmiaceae_Helicotheca_tamesis_CCMP826		No
Stramenopila-Ochrophyta_Bacillariophyta_Mediophyceae_Triceratiales_Triceratiaceae_Triceratium_dubium_CCMP147		No
Stramenopila-Ochrophyta_Bacillariophyta_Fragilariophyceae_Fragilariales_Fragilariaceae_Synedropsis_recta_CCMP1620		No
Stramenopila-Ochrophyta_N_A_Chrysophyceae_Chromulinales_Chromulinaceae_Ochromonas_sp_CCMP1899		No
Archaeplastida-Viridiplantae_Chlorophyta_Chlorophyceae_Chlamydomonadales_Chlamydomonadaceae_Chlamydomonas_sp_CCMP681		No
Archaeplastida-Viridiplantae_Chlorophyta_N_A_N_A_N_A_N_A_N_A_RCC2339		No
Archaeplastida-Viridiplantae_Chlorophyta_N_A_N_A_Pycnococcaceae_Pycnococcus_provasolii_RCC2336		No
Rhizaria_Filosa_Chlorarachniophyceae_N_A_N_A_Partenskyella_glossopodia_RCC365		No
Stramenopila-Ochrophyta_Bolidophyceae_N_A_N_A_N_A_Bolidomonas_sp_RCC1657		No
Stramenopila-Ochrophyta_Bacillariophyta_Mediophyceae_Cymatosirales_Cymatosiraceae_Minutocellus_polymorphus_RCC2270		No
Stramenopila-Ochrophyta_N_A_Dictyochophyceae_Florenciellales_N_A_Florenciella_parvula_RCC1693		No
Stramenopila-Ochrophyta_N_A_Dictyochophyceae_Florenciellales_N_A_Florenciella_sp_RCC1587		No
Stramenopila-Ochrophyta_N_A_Dictyochophyceae_Florenciellales_N_A_Florenciella_sp_RCC1007		No
Archaeplastida-Viridiplantae_Chlorophyta_Mamiellophyceae_Mamiellales_Mamiellaceae_N_A_N_A_RCC2288		No
Archaeplastida-Viridiplantae_Chlorophyta_Mamiellophyceae_Mamiellales_Mamiellaceae_Micromonas_pusilla_RCC2306		No
Archaeplastida-Viridiplantae_Chlorophyta_Trebouxiophyceae_N_A_N_A_Picochlorum_sp_RCC944		No
Alveolata_Dinophyta_Dinophyceae_Suessiales_Suessiaceae_Pelagodinium_beii_RCC1491		No
Stramenopila-Ochrophyta_N_A_Dictyochophyceae_Florenciellales_N_A_Florenciella_parvula_CCMP2471		No
Alveolata_Ciliophora_Heterotrichea_Heterotrichida_Fabreidae_Fabrea_salina_js003		No
Stramenopila-Ochrophyta_Bacillariophyta_Bacillariophyceae_Naviculales_Stauroneidaceae_Stauroneis_constricta_CCMP1120		No
Rhizaria_Filosa_Chlorarachniophyceae_N_A_N_A_Bigelowiella_longifila_CCMP242		No
Stramenopila-Ochrophyta_Bacillariophyta_Fragilariophyceae_N_A_Licmophoraceae_Licmophora_paradoxa_CCMP2313		No
Stramenopila-Ochrophyta_Bacillariophyta_Fragilariophyceae_Fragilariales_Fragilariaceae_Staurosira_complex_CCMP2646		No
Stramenopila-Ochrophyta_Bacillariophyta_Coscinodiscophyceae_N_A_Leptocylindraceae_Leptocylindrus_danicus_CCMP1856		No
Archaeplastida-Viridiplantae_Chlorophyta_Chlorophyceae_Chlamydomonadales_Chlamydomonadaceae_Chlamydomonas_leiostraca_SAG11-49		No
Archaeplastida-Viridiplantae_Chlorophyta_Chlorophyceae_Chlamydomonadales_Chlamydomonadaceae_Chlamydomonas_chlamydogama_SAG11-48b		No
Stramenopila-Ochrophyta_Bacillariophyta_Fragilariophyceae_Fragilariales_Fragilariaceae_Asterionellopsis_glacialis_CCMP1581		No
Alveolata_Ciliophora_Heterotrichea_Heterotrichida_Blepharismidae_Blepharisma_japonicum_StockR1072		No
Alveolata_Ciliophora_Spirotrichea_Urostylida_Pseudokeronopsidae_Pseudokeronopsis_sp_Brazil		No
Alveolata_Ciliophora_Heterotrichea_Heterotrichida_Climacostomidae_Climacostomum_virens_StockW-24		No
Archaeplastida-Viridiplantae_Chlorophyta_Mamiellophyceae_Mamiellales_Bathycoccaceae_Bathycoccus_prasinos_CCMP1898		No
Archaeplastida-Viridiplantae_Chlorophyta_Mamiellophyceae_Mamiellales_Mamiellaceae_Micromonas_pusilla_CCAC1681		No
Archaeplastida-Viridiplantae_Chlorophyta_Mamiellophyceae_Mamiellales_Mamiellaceae_Micromonas_pusilla_RCC1614		No
Archaeplastida-Viridiplantae_Chlorophyta_Mamiellophyceae_Mamiellales_Mamiellaceae_Micromonas_pusilla_CCMP1723		No
Archaeplastida-Viridiplantae_Chlorophyta_Mamiellophyceae_Mamiellales_Mamiellaceae_Micromonas_pusilla_CCMP494		No
Stramenopila-Ochrophyta_Bacillariophyta_Coscinodiscophyceae_Thalassiosirales_Skeletonemataceae_Skeletonema_marinoi_UNC1201		No
Stramenopila-Ochrophyta_Bacillariophyta_Coscinodiscophyceae_Chaetocerotales_Chaetocerotaceae_Chaetoceros_sp_UNC1202		No
Stramenopila-Ochrophyta_Bacillariophyta_Bacillariophyceae_Bacillariales_Bacillariaceae_Pseudo-nitzschia_delicatissima_UNC1205		No
Stramenopila-Sagenista_Labyrinthista_Labyrinthulomycetes_N_A_Thraustochytriaceae_N_A_N_A_NY070348D		No
Stramenopila-Ochrophyta_Bacillariophyta_Coscinodiscophyceae_Chaetocerotales_Chaetocerotaceae_Chaetoceros_brevis_CCMP164		No
Alveolata_Dinophyta_Dinophyceae_Gonyaulacales_Gonyaulacaceae_Alexandrium_andersonii_CCMP2222		No
Stramenopila-Ochrophyta_Bacillariophyta_Mediophyceae_Hemiaulales_Hemiaulaceae_Eucampia_antarctica_CCMP1452		No
Archaeplastida-Viridiplantae_Chlorophyta_N_A_Pyramimonadales_N_A_Pterosperma_sp_CCMP1384		No
Alveolata_Dinophyta_Dinophyceae_Peridiniales_Heterocapsaceae_Heterocapsa_arctica_CCMP445		No
Stramenopila-Ochrophyta_Bacillariophyta_Bacillariophyceae_N_A_Entomoneidaceae_Entomoneis_sp_CCMP2396		No
Archaeplastida-Viridiplantae_Chlorophyta_N_A_Pyramimonadales_N_A_Pyramimonas_sp_CCMP2087		No
Archaeplastida-Viridiplantae_Chlorophyta_N_A_N_A_N_A_N_A_N_A_CCMP2111		No
Stramenopila-Ochrophyta_N_A_Synchromophyceae_N_A_N_A_Synchroma_pusillum_CCMP3072		No
Alveolata_Dinophyta_Dinophyceae_Peridiniales_Endodiniaceae_Brandtodinium_nutricula_RCC3387		No
Haptista_Haptophyta_N_A_Pavlovales_Pavlovaceae_Pavlova_lutheri_RCC1537		No
Haptista_Haptophyta_N_A_Pavlovales_Pavlovaceae_Exanthemachrysis_gayraliae_RCC1523		No
Haptista_Haptophyta_N_A_Pavlovales_Pavlovaceae_Pavlova_gyrans_CCMP608		No
Stramenopila-Ochrophyta_N_A_Pelagophyceae_Sarcinochrysidales_Sarcinochrysidaceae_N_A_N_A_CCMP2135		No
Archaeplastida-Viridiplantae_Chlorophyta_N_A_N_A_Pycnococcaceae_Pycnococcus_provasolii_RCC733		No
Archaeplastida-Viridiplantae_Chlorophyta_N_A_N_A_Pycnococcaceae_Pycnococcus_provasolii_RCC251		No
Archaeplastida-Viridiplantae_Chlorophyta_Trebouxiophyceae_Microthamniales_N_A_Stichococcus_sp_RCC1054		No
Haptista_Haptophyta_N_A_Prymnesiales_Prymnesiaceae_Imantonia_sp_RCC918		No
Opisthokonta-Metazoa_Ctenophora_Tentaculata_Lobata_Bolinopsidae_Mnemiopsis_leidyi_GCA_000226015.1		No
Stramenopila-Ochrophyta_Eustigmatophyceae_N_A_Eustigmatales_Monodopsidaceae_Nannochloropsis_gaditana_ASM24072v1		No
Stramenopila-Ochrophyta_Eustigmatophyceae_N_A_Eustigmatales_Monodopsidaceae_Nannochloropsis_gaditana_NagaB31_1.0		No
Archaeplastida-Viridiplantae_Streptophyta_Zygnemophyceae_Zygnematales_Zygnemataceae_Netrium_digitus_js018		No
Stramenopila-Ochrophyta_Bacillariophyta_Bacillariophyceae_Bacillariales_Bacillariaceae_Tryblionella_compressa_CCMP561		No
Opisthokonta-Fungi_Microsporidia_N_A_N_A_Nosematidae_Nosema_bombycis_NosBomCQ1_v1.0		No
Archaeplastida-Viridiplantae_Streptophyta_Anthocerotopsida_Dendrocerotales_Dendrocerotaceae_Nothoceros_aenigmaticus_js019		No
Stramenopila-Ochrophyta_N_A_Chrysophyceae_Chromulinales_Chromulinaceae_Ochromonas_sp_CCMP1393		No
Opisthokonta-Metazoa_Mollusca_Cephalopoda_Octopoda_Octopodidae_Octopus_bimaculoides_PRJNA270931		No
Haptista_Haptophyta_N_A_Pavlovales_Pavlovaceae_Pavlova_sp_CCMP459		No
Opisthokonta-Metazoa_Chordata_N_A_Testudines_Trionychidae_Pelodiscus_sinensis_PelSin_1.0		No
Alveolata_Dinophyta_Dinophyceae_Peridiniales_Peridiniaceae_Peridinium_aciculiferum_PAER-2		No
Excavata-Discoba_Euglenozoa_N_A_Kinetoplastida_N_A_Perkinsela_sp_ASM123584v1		No
Alveolata_Perkinsozoa_N_A_Perkinsida_Perkinsidae_Perkinsus_chesapeaki_ATCCPRA-65		No
Archaeplastida-Viridiplantae_Streptophyta_N_A_Laurales_Lauraceae_Persea_americana_js020		No
Opisthokonta-Metazoa_Chordata_N_A_Petromyzontiformes_Petromyzontidae_Petromyzon_marinus_Pmarinus_7.0		No
Excavata-Discoba_Euglenozoa_N_A_Kinetoplastida_Trypanosomatidae_Phytomonas_sp_AKH_PRJEB1535_v1		No
Excavata-Discoba_Euglenozoa_N_A_Kinetoplastida_Trypanosomatidae_Phytomonas_sp_AKI_PRJEB1539_v1		No
Stramenopila-Oomycota_N_A_Oomycetes_Peronosporales_N_A_Phytophthora_infestans_ASM14294v1		No
Stramenopila-Oomycota_N_A_Oomycetes_Peronosporales_N_A_Phytophthora_ramorum_ASM14973v1		No
Stramenopila-Oomycota_N_A_Oomycetes_Peronosporales_N_A_Phytophthora_sojae_P_sojae_V3_0		No
Archaeplastida-Viridiplantae_Streptophyta_N_A_Pinales_Pinaceae_Pinus_taeda_js021		No
Opisthokonta-Ichthyosporea_N_A_Ichthyosporea_N_A_N_A_Pirum_gemmata_SRR1029663		No
Alveolata_Apicomplexa_Aconoidasida_Haemosporida_Plasmodiidae_Plasmodium_falciparum_Plas_falc_7G8_V1		No
Stramenopila-Oomycota_N_A_Oomycetes_Peronosporales_Peronosporaceae_Plasmopara_halstedii_Plasmopara_halstedii_genome		No
Opisthokonta-Metazoa_Nematoda_Chromadorea_Diplogasterida_Neodiplogasteridae_Pristionchus_pacificus_P_pacificus-5.0		No
Alveolata_Ciliophora_Oligohymenophorea_Philasterida_Pseudocohnilembidae_Pseudocohnilembus_persalinus_ASM144751v1		No
Stramenopila-Ochrophyta_Bacillariophyta_Bacillariophyceae_Bacillariales_Bacillariaceae_Pseudo-nitzschia_australis_1024910AB		No
Stramenopila-Ochrophyta_Bacillariophyta_Bacillariophyceae_Bacillariales_Bacillariaceae_Pseudo-nitzschia_fraudulenta_WWA7		No
Archaeplastida-Viridiplantae_Streptophyta_N_A_Psilotales_Psilotaceae_Psilotum_nudum_js022		No
Archaeplastida-Viridiplantae_Streptophyta_N_A_Polypodiales_Dennstaedtiaceae_Pteridium_aquilinum_js023		No
Stramenopila-Ochrophyta_N_A_Dictyochophyceae_Pedinellales_N_A_Pteridomonas_danica_PT		No
Stramenopila-Oomycota_N_A_Oomycetes_Pythiales_Pythiaceae_Pythium_arrhenomanes_GCA_000387505.2		No
Stramenopila-Oomycota_N_A_Oomycetes_Peronosporales_N_A_Phytopythium_vexans_GCA_000387545.2		No
Opisthokonta-Fungi_Mucoromycota_Glomeromycetes_Glomerales_Glomeraceae_Rhizophagus_irregularis_Rir		No
Opisthokonta-Fungi_Mucoromycota_N_A_Mucorales_Rhizopodaceae_Rhizopus_delemar_RO3		No
Cryptista_Cryptophyta_Cryptophyta_Pyrenomonadales_Pyrenomonadaceae_Rhodomonas_sp_CCMP768		No
Opisthokonta-Fungi_Ascomycota_Saccharomycetes_Saccharomycetales_Saccharomycetaceae_Saccharomyces_cerevisiae_Sc_YJM1078_v1		No
Archaeplastida-Viridiplantae_Streptophyta_N_A_Chloranthales_Chloranthaceae_Sarcandra_glabra_js024		No
Opisthokonta-Metazoa_Platyhelminthes_Trematoda_Strigeidida_Schistosomatidae_Schistosoma_mansoni_ASM23792v2		No
Alveolata_Dinophyta_Dinophyceae_Peridiniales_Thoracosphaeraceae_N_A_N_A_SHHI-4		No
Alveolata_Dinophyta_Dinophyceae_Peridiniales_Thoracosphaeraceae_Scrippsiella_hangoei_SHTV-5		No
Alveolata_Dinophyta_Dinophyceae_Peridiniales_Thoracosphaeraceae_Scrippsiella_trochoidea_CCMP3099		No
Stramenopila-Ochrophyta_Bacillariophyta_Coscinodiscophyceae_Thalassiosirales_Skeletonemataceae_Skeletonema_dohrnii_SkelB		No
Stramenopila-Ochrophyta_Bacillariophyta_Coscinodiscophyceae_Thalassiosirales_Skeletonemataceae_Skeletonema_marinoi_skelA		No
Stramenopila-Ochrophyta_Bacillariophyta_Coscinodiscophyceae_Thalassiosirales_Skeletonemataceae_Skeletonema_menzellii_CCMP793		No
Opisthokonta-Ichthyosporea_N_A_Ichthyosporea_Ichthyophonida_N_A_Sphaeroforma_arctica_Spha_arctica_JP610_V1		No
Opisthokonta-Ichthyosporea_N_A_Ichthyosporea_Dermocystida_N_A_Sphaerothecum_destruens_SRR1618479		No
Excavata-Metamonada_Metamonada_N_A_N_A_Hexamitidae_Spironucleus_salmonicida_SSK3.0		No
Opisthokonta-Metazoa_Arthropoda_Arachnida_Araneae_Eresidae_Stegodyphus_mimosarum_GCA_000611955.2		No
Excavata-Discoba_Euglenozoa_N_A_Kinetoplastida_Trypanosomatidae_Strigomonas_culicis_Strigomonas_culicis_Genome		No
Opisthokonta-Metazoa_Echinodermata_Echinoidea_Echinoida_Strongylocentrotidae_Strongylocentrotus_purpuratus_GCA_000002235.2		No
Alveolata_Ciliophora_Spirotrichea_Sporadotrichida_Oxytrichidae_Stylonychia_lemnae_Stylonychia_lemnae_asm_v1.0		No
Alveolata_Dinophyta_Dinophyceae_Suessiales_Symbiodiniaceae_Symbiodinium_sp_CCMP2430		No
Alveolata_Dinophyta_Dinophyceae_Suessiales_Symbiodiniaceae_Symbiodinium_sp_Mp		No
Opisthokonta-Metazoa_Platyhelminthes_Cestoda_Cyclophyllidea_Taeniidae_Taenia_solium_Mexico		No
Opisthokonta-Metazoa_Chordata_Actinopteri_Tetraodontiformes_Tetraodontidae_Takifugu_rubripes_FUGU4		No
Cryptista_Cryptophyta_Cryptophyta_Pyrenomonadales_Geminigeraceae_Teleaulax_amphioxeia-nucleomorph_SRR4098290		No
Cryptista_Cryptophyta_Cryptophyta_Pyrenomonadales_Geminigeraceae_Teleaulax_amphioxeia_SRR4098290		No
Archaeplastida-Viridiplantae_Chlorophyta_Chlorodendrophyceae_Chlorodendrales_Chlorodendraceae_Tetraselmis_striata_LANL1001		No
Stramenopila-Ochrophyta_Bacillariophyta_Coscinodiscophyceae_Thalassiosirales_Thalassiosiraceae_Thalassiosira_antarctica_CCMP982		No
Stramenopila-Ochrophyta_Bacillariophyta_Coscinodiscophyceae_Thalassiosirales_Thalassiosiraceae_Thalassiosira_gravida_GMp14c1		No
Stramenopila-Ochrophyta_Bacillariophyta_Coscinodiscophyceae_Thalassiosirales_Thalassiosiraceae_Thalassiosira_minuscula_CCMP1093		No
Stramenopila-Ochrophyta_Bacillariophyta_Coscinodiscophyceae_Thalassiosirales_Thalassiosiraceae_Thalassiosira_oceanica_ThaOc_1.0		No
Stramenopila-Ochrophyta_Bacillariophyta_Coscinodiscophyceae_Thalassiosirales_Thalassiosiraceae_Thalassiosira_rotula_GSO102		No
Stramenopila-Ochrophyta_Bacillariophyta_Coscinodiscophyceae_Thalassiosirales_Thalassiosiraceae_Thalassiosira_weissflogii_CCMP1010		No
Stramenopila-Ochrophyta_Bacillariophyta_Coscinodiscophyceae_Thalassiosirales_Thalassiosiraceae_Thalassiosira_weissflogii_CCMP1336		No
Alveolata_Apicomplexa_Aconoidasida_N_A_Theileriidae_Theileria_equi_JCVI-bewag-v1.1		No
Alveolata_Apicomplexa_Aconoidasida_N_A_Theileriidae_Theileria_orientalis_ASM74089v1		No
Opisthokonta-Metazoa_Arthropoda_Insecta_Coleoptera_Tenebrionidae_Tribolium_castaneum_Tcas3		No
Excavata-Discoba_Euglenozoa_N_A_Kinetoplastida_Trypanosomatidae_Trypanosoma_rangeli_T_rangeli_SC58v1		No
Stramenopila-Ochrophyta_N_A_Pelagophyceae_N_A_N_A_N_A_N_A_CCMP2097		No
Stramenopila-Ochrophyta_N_A_Dictyochophyceae_Pedinellales_N_A_N_A_N_A_CCMP2098		No
Stramenopila-Sagenista_Labyrinthista_Labyrinthulomycetes_N_A_Thraustochytriaceae_N_A_N_A_NY0313808BC1		No
Stramenopila-Ochrophyta_Xanthophyceae_N_A_Vaucheriales_Vaucheriaceae_Vaucheria_litorea_CCMP2940		No
Archaeplastida-Viridiplantae_Streptophyta_N_A_Vitales_Vitaceae_Vitis_vinifera_IGGP_12x		No
Opisthokonta-Metazoa_Chordata_Amphibia_Anura_Pipidae_Xenopus_tropicalis_JGI_4.2		No
Archaeplastida-Viridiplantae_Streptophyta_Liliopsida_Poales_Poaceae_Zea_mays_AGPv4		No
Rhizaria_Filosa_N_A_Euglyphida_Paulinellidae_Paulinella_chromatophora_CCAC0185		No
Archaeplastida-Viridiplantae_Streptophyta_N_A_Brassicales_Brassicaceae_Arabidopsis_lyrata_N_A		No
Stramenopila-Opalozoa_Bicosoecida_N_A_Bicosoecida_Cafeteriaceae_Cafeteria_roenbergensis_E4-10		No
Opisthokonta-Metazoa_Chordata_N_A_N_A_Branchiostomidae_Branchiostoma_floridae_N_A		No
Alveolata_Ciliophora_Litostomatea_Pleurostomatida_Litonotidae_Litonotus_pictus_P1		No
Alveolata_Ciliophora_Spirotrichea_Euplotida_Euplotidae_Moneuplotes_crassus_CT5		No
Alveolata_Ciliophora_Spirotrichea_Euplotida_Euplotidae_Euplotes_harpa_FSP1.4		No
Alveolata_Ciliophora_Spirotrichea_N_A_Strombidiidae_Strombidium_inclinatum_S3		No
Diphyllatia_N_A_N_A_N_A_Collodictyonidae_Collodictyon_sp_N_A		No
Alveolata_Apicomplexa_Coccidia_Eucoccidiorida_Cryptosporidiidae_Cryptosporidium_parvum_N_A		No
Opisthokonta-Fungi_Ascomycota_Saccharomycetes_Saccharomycetales_Debaryomycetaceae_Debaryomyces_hansenii_N_A		No
Alveolata_Dinophyta_Dinophyceae_Gymnodiniales_Kareniaceae_Karenia_brevis_SP1		No
Amoebozoa_Evosea_Archamoebae_N_A_N_A_Entamoeba_histolytica_N_A		No
Haptista_Haptophyta_N_A_Coccosphaerales_N_A_Scyphosphaera_apsteinii_RCC1455		No
Haptista_Haptophyta_N_A_Coccolithales_Calcidiscaceae_Calcidiscus_leptoporus_RCC1130		No
Haptista_Haptophyta_N_A_Prymnesiales_Chrysochromulinaceae_Chrysochromulina_rotalis_UIO044		No
Opisthokonta-Fungi_Basidiomycota_Agaricomycetes_Agaricales_Tricholomataceae_Laccaria_bicolor_N_A		No
Rhizaria_Filosa_N_A_Cercomonadida_Cercomonadidae_Massisteria_sp_N_A		No
Opisthokonta-Choanoflagellatea_N_A_N_A_Choanoflagellida_Codonosigidae_Monosiga_brevicollis_N_A		No
Stramenopila-Ochrophyta_Eustigmatophyceae_N_A_Eustigmatales_Monodopsidaceae_Nannochloropsis_gaditana_N_A		No
Opisthokonta-Metazoa_Cnidaria_Anthozoa_Actiniaria_Edwardsiidae_Nematostella_vectensis_N_A		No
Stramenopila-Ochrophyta_N_A_Pelagophyceae_Sarcinochrysidales_Sarcinochrysidaceae_Sarcinochrysis_sp_CCMP770		No
Stramenopila-Ochrophyta_N_A_Pelagophyceae_Pelagomonadales_N_A_Pelagococcus_subviridis_CCMP1429		No
Stramenopila-Ochrophyta_Bacillariophyta_Bacillariophyceae_Naviculales_Phaeodactylaceae_Phaeodactylum_tricornutum_N_A		No
Archaeplastida-Viridiplantae_Streptophyta_N_A_Selaginellales_Selaginellaceae_Selaginella_moellendorffii_N_A		No
Stramenopila-Ochrophyta_Bacillariophyta_Coscinodiscophyceae_Thalassiosirales_Thalassiosiraceae_Thalassiosira_pseudonana_N_A		No
Alveolata_Apicomplexa_Aconoidasida_N_A_Theileriidae_Theileria_parva_N_A		No
Opisthokonta-Metazoa_Annelida_Polychaeta_Capitellida_Capitellidae_Capitella_teleta_GCA_000328365.1		No
Haptista_Haptophyta_N_A_Prymnesiales_Chrysochromulinaceae_Chrysochromulina_sp_CCMP291		No
Opisthokonta-Fungi_Chytridiomycota_Monoblepharidomycetes_Monoblepharidales_Gonapodyaceae_Gonapodya_prolifera_Ganpr1		No
Opisthokonta-Metazoa_Arthropoda_Arachnida_Ixodida_Ixodidae_Ixodes_scapularis_IscaW1		No
Archaeplastida-Viridiplantae_Chlorophyta_Mamiellophyceae_Mamiellales_Mamiellaceae_Micromonas_sp_CCMP2099		No
Stramenopila-Ochrophyta_Bacillariophyta_Fragilariophyceae_Thalassionemales_Thalassionemataceae_Thalassionema_frauenfeldii_CCMP1798		No
Stramenopila-Ochrophyta_Bacillariophyta_Coscinodiscophyceae_N_A_Rhizosoleniaceae_Rhizosolenia_setigera_CCMP1694		No
Stramenopila-Ochrophyta_Bacillariophyta_Coscinodiscophyceae_N_A_Rhizosoleniaceae_Proboscia_inermis_CCAP1064_1		No
Archaeplastida-Viridiplantae_Chlorophyta_Mamiellophyceae_Mamiellales_Bathycoccaceae_Bathycoccus_prasinos_BCC99000		No
Haptista_Haptophyta_N_A_Prymnesiales_Prymnesiaceae_Haptolina_ericina_CCMP281		No
Stramenopila-Ochrophyta_N_A_Chrysophyceae_Chromulinales_Chromulinaceae_Ochromonas_sp_BG-1		No
Archaeplastida-Viridiplantae_Chlorophyta_Trebouxiophyceae_N_A_N_A_Picochlorum_oklahomense_CCMP2329		No
Stramenopila-Ochrophyta_N_A_Pelagophyceae_Pelagomonadales_N_A_N_A_N_A_RCC1024		No
Stramenopila-Ochrophyta_Bacillariophyta_Bacillariophyceae_Bacillariales_Bacillariaceae_Pseudo-nitzschia_heimii_UNC1101		No
Stramenopila-Ochrophyta_Bacillariophyta_Coscinodiscophyceae_Chaetocerotales_Chaetocerotaceae_Chaetoceros_dichaeta_CCMP1751		No
Archaeplastida-Viridiplantae_Chlorophyta_N_A_N_A_Pycnococcaceae_Pycnococcus_provasolii_RCC931		No
Archaeplastida-Viridiplantae_Chlorophyta_Mamiellophyceae_Mamiellales_Bathycoccaceae_Bathycoccus_prasinos_RCC716		No
Stramenopila-Ochrophyta_Bacillariophyta_Coscinodiscophyceae_N_A_Rhizosoleniaceae_Proboscia_alata_PI-D3		No
Archaeplastida-Rhodophyta_Rhodophyta_Rhodellophyceae_Rhodellales_Rhodellaceae_Rhodella_violacea_CCMP736		No
Opisthokonta-Metazoa_Arthropoda_Chilopoda_Geophilomorpha_Linotaeniidae_Strigamia_maritima_Smar1		No
Stramenopila-Ochrophyta_Bacillariophyta_Fragilariophyceae_Thalassionemales_Thalassionemataceae_Thalassionema_nitzschioides_L26-B		No
Stramenopila-Ochrophyta_Bacillariophyta_Fragilariophyceae_Thalassionemales_Thalassionemataceae_Thalassiothrix_antarctica_L6-D1		No
Stramenopila-Ochrophyta_N_A_Chrysophyceae_Chromulinales_Chromulinaceae_N_A_N_A_CCMP2298		No
Stramenopila-Ochrophyta_N_A_Pelagophyceae_Pelagomonadales_N_A_Aureococcus_anophagefferens_N_A		No
Cryptista_Cryptophyta_Cryptophyta_Cryptomonadales_Hemiselmidaceae_Hemiselmis_andersenii_CCMP1180		No
Alveolata_Dinophyta_Dinophyceae_Gymnodiniales_Kareniaceae_Karenia_brevis_Wilson		No
Opisthokonta-Metazoa_Chordata_Aves_Galliformes_Phasianidae_Gallus_gallus_N_A		No
Rhizaria_Apofilosa_N_A_N_A_Gromiidae_Gromia_sphaerica_N_A		No
Alveolata_Dinophyta_Dinophyceae_Syndiniales_Syndiniaceae_Hematodinium_sp_N_A		No
Stramenopila-Sagenista_MAST_N_A_N_A_N_A_N_A_N_A_MAST4		No
Amoebozoa_Evosea_Archamoebae_N_A_Mastigamoebidae_Mastigamoeba_balamuthi_N_A		No
Excavata-Discoba_Loukozoa_N_A_N_A_Histionidae_Reclinomonas_americana_N_A		No
Archaeplastida-Viridiplantae_Streptophyta_Liliopsida_Poales_Poaceae_Sorghum_bicolor_N_A		No
Alveolata_Dinophyta_Dinophyceae_Suessiales_Symbiodiniaceae_Symbiodinium_sp_N_A		No
Rhizaria_Retaria-Radiolaria_Polycystinea_Collodaria_Sphaerozoidae_Collozoum_sp_SRR1744093		No
Stramenopila-Ochrophyta_Bacillariophyta_Coscinodiscophyceae_Corethrales_Corethraceae_Corethron_pennatum_L29A3		No
Amoebozoa_Evosea_Archamoebae_N_A_N_A_Entamoeba_invadens_EIA2_v2		No
Opisthokonta-Ichthyosporea_N_A_Ichthyosporea_Ichthyophonida_N_A_Ichthyophonus_hoferi_SRR2134855		No
Stramenopila-Ochrophyta_Bacillariophyta_Coscinodiscophyceae_Corethrales_Corethraceae_Corethron_hystrix_308		No
Archaeplastida-Viridiplantae_Chlorophyta_N_A_N_A_N_A_N_A_N_A_RCC998		No
Archaeplastida-Viridiplantae_Chlorophyta_N_A_N_A_N_A_N_A_N_A_RCC856		No
Stramenopila-Ochrophyta_Bacillariophyta_Mediophyceae_Cymatosirales_Cymatosiraceae_Minutocellus_polymorphus_CCMP3303		No
Archaeplastida-Viridiplantae_Chlorophyta_N_A_N_A_N_A_N_A_N_A_RCC701		No
Archaeplastida-Viridiplantae_Chlorophyta_N_A_N_A_N_A_Picocystis_salinarum_CCMP1897		No
Telonemia_N_A_N_A_Telonemida_N_A_N_A_N_A_P-1		No
Amoebozoa_Tubulinea_Echinamoebidia_N_A_Hartmannellidae_Vermamoeba_vermiformis_N_A		No
Opisthokonta-Undef_N_A_N_A_N_A_N_A_N_A_N_A_10tr		No
Rhizaria_Apofilosa_N_A_N_A_Gromiidae_Gromia_sphaerica_SRR2003399		No
Alveolata_Chrompodelida_N_A_N_A_Colpodellidae_Colpodella_edax_N_A		No
Archaeplastida-Viridiplantae_Streptophyta_N_A_Brassicales_Brassicaceae_Arabidopsis_thaliana_N_A		No
Alveolata_Apicomplexa_Aconoidasida_N_A_Babesiidae_Babesia_microti_N_A		No
Archaeplastida-Rhodophyta_Rhodophyta_Florideophyceae_Corallinales_Corallinaceae_Calliarthron_tuberculosum_N_A		No
Haptista_Haptophyta_N_A_Coccolithales_Coccolithaceae_Coccolithus_braarudii_N_A		No
Haptista_Haptophyta_N_A_Prymnesiales_Prymnesiaceae_Imantonia_rotunda_N_A		No
Excavata-Discoba_Loukozoa_N_A_N_A_Jakobidae_Jakoba_libera_N_A		No
Haptista_Haptophyta_N_A_Pavlovales_Pavlovaceae_Pavlova_lutheri_N_A		No
Amoebozoa_Evosea_Eumycetozoa_Physariida_Physaraceae_Physarum_polycephalum_N_A		No
Alveolata_Dinophyta_Dinophyceae_Gonyaulacales_Gonyaulacaceae_Alexandrium_fundyense_CCMP1719		No
Alveolata_Ciliophora_Spirotrichea_Euplotida_Euplotidae_Euplotes_focardii_TN1		No
Alveolata_Ciliophora_Heterotrichea_N_A_N_A_N_A_N_A_js008		No
Archaeplastida-Viridiplantae_Chlorophyta_N_A_N_A_N_A_N_A_N_A_CCMP1205		No
Rhizaria_Retaria-Foraminifera_N_A_Rotaliida_Nonionidae_Nonionellina_sp_SRR2003403		No
Alveolata_Dinophyta_Dinophyceae_Gonyaulacales_Gonyaulacaceae_Alexandrium_minutum_N_A		No
Alveolata_Dinophyta_Dinophyceae_Gonyaulacales_Gonyaulacaceae_Alexandrium_ostenfeldii_N_A		No
Archaeplastida-Glaucophyta_Glaucophyta_Glaucocystophyceae_Glaucocystales_Glaucocystaceae_Glaucocystis_nostochinearum_N_A		No
Rhizaria_Retaria-Foraminifera_N_A_Rotaliida_Buliminidae_Globobulimina_turgida_N_A		No
Archaeplastida-Rhodophyta_Rhodophyta_Florideophyceae_Gracilariales_Gracilariaceae_Gracilaria_sp_N_A		No
Haptista_Haptophyta_N_A_Prymnesiales_Prymnesiaceae_Prymnesium_polylepis_UIO037		No
Alveolata_Dinophyta_Dinophyceae_Gonyaulacales_Gonyaulacaceae_Alexandrium_minutum_CCMP113		No
Archaeplastida-Rhodophyta_Rhodophyta_Florideophyceae_Palmariales_Palmariaceae_Palmaria_palmata_Weber_Mohr		No
Alveolata_Dinophyta_Dinophyceae_Suessiales_Symbiodiniaceae_Symbiodinium_kawagutii_CCMP2468		No
Alveolata_Dinophyta_Dinophyceae_Gonyaulacales_Gonyaulacaceae_Alexandrium_catenella_N_A		No
Rhizaria_Retaria-Radiolaria_Polycystinea_Collodaria_Sphaerozoidae_Collozoum_sp_N_A		No
Excavata-Discoba_Euglenozoa_N_A_Euglenales_Euglenaceae_Euglena_gracilis_N_A		No
Excavata-Discoba_Loukozoa_N_A_N_A_Histionidae_Histiona_aroides_N_A		No
Opisthokonta-Ichthyosporea_N_A_Ichthyosporea_Ichthyophonida_N_A_Sphaeroforma_arctica_N_A		No
Excavata-Discoba_Percolozoa_Heterolobosea_Schizopyrenida_Gruberellidae_Stachyamoeba_lipophora_N_A		No
Archaeplastida-Viridiplantae_Streptophyta_N_A_Welwitschiales_Welwitschiaceae_Welwitschia_mirabilis_js025		No
Rhizaria_Retaria-Radiolaria_Acantharea_Arthracanthida_Phyllostauridae_Phyllostaurus_siculus_N_A		No
Cryptista_Cryptophyta_Cryptophyta_Cryptomonadales_Cryptomonadaceae_Plagioselmis_sp_N_A		No
Alveolata_Ciliophora_Spirotrichea_Urostylida_Pseudokeronopsidae_Pseudokeronopsis_sp_OXSARD2		No
Rhizaria_Filosa_N_A_Cercomonadida_Cercomonadidae_Paracercomonas_marina_N_A		No
Cryptista_Cryptophyta_Cryptophyta_Pyrenomonadales_Pyrenomonadaceae_Rhodomonas_lens_RHODO		No
Cryptista_Cryptophyta_Cryptophyta_Cryptomonadales_Hemiselmidaceae_Hemiselmis_andersenii_CCMP439		No
Cryptista_Cryptophyta_Cryptophyta_Pyrenomonadales_Pyrenomonadaceae_Rhodomonas_salina_CCMP1319		No
Alveolata_Dinophyta_Dinophyceae_Gymnodiniales_Kareniaceae_Karlodinium_veneficum_N_A		No
Stramenopila-Ochrophyta_Phaeophyceae_N_A_Laminariales_Laminariaceae_Laminaria_sp_N_A		No
Stramenopila-Oomycota_N_A_Oomycetes_Peronosporales_N_A_Phytophthora_sojae_N_A		No
Amoebozoa_Discosea_Centramoebia_Longamoebia_N_A_Acanthamoeba_castellanii_N_A		No
Cryptista_Cryptophyta_Cryptophyta_Cryptomonadales_Hemiselmidaceae_Hemiselmis_andersenii_CCMP441		No
Alveolata_Dinophyta_Dinophyceae_Gymnodiniales_Kareniaceae_Karenia_brevis_SP3		No
Stramenopila-Oomycota_N_A_Oomycetes_Peronosporales_N_A_Phytophthora_ramorum_N_A		No
Archaeplastida-Viridiplantae_Streptophyta_N_A_Vitales_Vitaceae_Vitis_vinifera_N_A		No
Stramenopila-Ochrophyta_Eustigmatophyceae_N_A_Eustigmatales_Monodopsidaceae_Nannochloropsis_granulata_N_A		No
Rhizaria_Filosa_N_A_Euglyphida_Paulinellidae_Paulinella_chromatophora_N_A		No
Opisthokonta-Undef_N_A_N_A_N_A_N_A_N_A_N_A_Colp12		No
Amoebozoa_Evosea_Archamoebae_N_A_N_A_Entamoeba_dispar_N_A		No
Opisthokonta-Metazoa_Chordata_Ascidiacea_Enterogona_Cionidae_Ciona_intestinalis_N_A		No
Rhizaria_Retaria-Foraminifera_N_A_Rotaliida_Buliminidae_Bulimina_marginata_N_A		No
Rhizaria_Retaria-Foraminifera_N_A_Miliolida_Soritidae_Sorites_sp_N_A		No
Rhizaria_Ascetosporea_N_A_N_A_Mikrocytiidae_Mikrocytos_mackini_N_A		No
Excavata-Discoba_Loukozoa_N_A_N_A_N_A_Seculamonas_ecuadoriensis_N_A		No
Rhizaria_Retaria-Foraminifera_N_A_Rotaliida_Buliminidae_Bulimina_marginata_SRR2003397		No
Rhizaria_Retaria-Radiolaria_Polycystinea_Spumellaria_Actinommidae_Spongosphaera_streptacantha_SRR1734679		No
Rhizaria_Retaria-Radiolaria_Polycystinea_Spumellaria_Actinommidae_Spongosphaera_streptacantha_N_A		No
Alveolata_Dinophyta_Dinophyceae_Gonyaulacales_Gonyaulacaceae_Alexandrium_tamarense_N_A		No
Archaeplastida-Rhodophyta_Rhodophyta_Florideophyceae_Ceramiales_Ceramiaceae_Griffithsia_okiensis_N_A		No
Stramenopila-Ochrophyta_N_A_Dictyochophyceae_Pedinellales_N_A_Pteridomonas_sp_PT		No
Cryptista_Cryptophyta_Cryptophyta_Cryptomonadales_Cryptomonadaceae_Cryptomonas_paramecium-nucleomorph_ASM19445v1		No
Haptista_Centrohelida_N_A_N_A_Raphidiophryidae_Raphidiophrys_miako_N_A		No
Alveolata_Chrompodelida_N_A_N_A_N_A_Voromonas_pontica_N_A		No
Archaeplastida-Rhodophyta_Rhodophyta_Florideophyceae_Gigartinales_Solieriaceae_Eucheuma_denticulatum_N_A		No
Archaeplastida-Viridiplantae_Streptophyta_Liliopsida_Poales_Poaceae_Hordeum_vulgare_N_A		No
Alveolata_Apicomplexa_Coccidia_Eucoccidiorida_Eimeriidae_Eimeria_tenella_N_A		No
Excavata-Discoba_Euglenozoa_N_A_Diplonemida_N_A_Diplonema_papillatum_N_A		No
Archaeplastida-Viridiplantae_Chlorophyta_Ulvophyceae_Dasycladales_Polyphysaceae_Acetabularia_acetabulum_js009		No
Alveolata_Ciliophora_Heterotrichea_Heterotrichida_Condylostomatidae_Condylostoma_magnum_COL2		No
Alveolata_Ciliophora_Oligohymenophorea_Philasterida_Orchitophryidae_Anophryoides_haemophila_AH6_1		No
Alveolata_Ciliophora_Oligohymenophorea_Philasterida_Orchitophryidae_Anophryoides_haemophila_AH6_2		No
Rhizaria_Retaria-Radiolaria_Acantharea_Arthracanthida_Acanthometridae_Amphilonche_elongata_N_A		No
Alveolata_Apicomplexa_Gregarinasina_Eugregarinorida_Lecudinidae_Ascogregarina_taiwanensis_N_A		No
Excavata-Discoba_Euglenozoa_N_A_Euglenales_Euglenaceae_Euglena_longa_N_A		No
Rhizaria_Retaria-Foraminifera_N_A_Rotaliida_Nonionidae_Nonionellina_sp_N_A		No
Rhizaria_Retaria-Foraminifera_N_A_Miliolida_Miliolidae_Quinqueloculina_sp_N_A		No
Rhizaria_Retaria-Radiolaria_Acantharea_Arthracanthida_Acanthometridae_Amphilonche_elongata_SRR1734678		No
Cryptista_Cryptophyta_Cryptophyta_Cryptomonadales_Cryptomonadaceae_Plagioselmis_nannoplanctica_N_A		No
Rhizaria_Phytorhiza_N_A_N_A_Plasmodiophoridae_Plasmodiophora_brassicae_N_A		No
Cryptista_Cryptophyta_Cryptophyta_Pyrenomonadales_Pyrenomonadaceae_Rhodomonas_salina_N_A		No
Archaeplastida-Rhodophyta_Rhodophyta_Florideophyceae_Gracilariales_Gracilariaceae_Gracilaria_changii_N_A		No
Archaeplastida-Rhodophyta_Rhodophyta_Compsopogonophyceae_Rhodochaetales_Rhodochaetaceae_Rhodochaete_pulchella_CCMP3232		No
Excavata-Discoba_Euglenozoa_N_A_Euglenales_Euglenaceae_Euglena_mutabilis_N_A		No
Alveolata_Dinophyta_Dinophyceae_Peridiniales_Heterocapsaceae_Heterocapsa_triquetra_N_A		No
Rhizaria_Phytorhiza_N_A_N_A_Plasmodiophoridae_Spongospora_subterranea_N_A		No
Cryptista_Cryptophyta_Cryptophyta_Pyrenomonadales_Geminigeraceae_Geminigera_sp_CaronLabIsolate		No
Picozoa_Picozoa_N_A_N_A_N_A_N_A_N_A_SAG33		No
Alveolata_Ciliophora_Litostomatea_Cyclotrichida_Mesodiniidae_Myrionecta_rubra_CCMP2563		No
Cryptista_Katablepharida_Katablepharidophyta_N_A_N_A_N_A_N_A_38W		No
Archaeplastida-Glaucophyta_Glaucophyta_Glaucocystophyceae_Gloeochaetales_Gloeochaetaceae_Gloeochaete_wittrockiana-ARP_SAG46.84		No
Cryptista_Cryptophyta_Cryptophyta_Pyrenomonadales_Chroomonadaceae_Chroomonas_mesostigmatica-nucleomorph_ASM28609v1		No
Cryptista_Cryptophyta_Cryptophyta_Pyrenomonadales_Geminigeraceae_Geminigera_cryophila-nucleomorph_CCMP2564		No
Cryptista_Cryptophyta_Cryptophyta_N_A_N_A_Cryptophyceae_sp-nucleomorph_CCMP2293		No
Rhizaria_Retaria-Foraminifera_N_A_Rotaliida_Bolivinitidae_Brizalina_sp_N_A		No
Cryptista_Cryptophyta_Cryptophyta_Pyrenomonadales_Pyrenomonadaceae_Rhodomonas_salina-nucleomorph_N_A		No
Alveolata_Dinophyta_Dinophyceae_Prorocentrales_Prorocentraceae_Prorocentrum_lima_CCMP684		No
Stramenopila-Ochrophyta_Xanthophyceae_N_A_Tribonematales_Tribonemataceae_Tribonema_aequale_N_A		No
Cryptista_Cryptophyta_Cryptophyta_Pyrenomonadales_Chroomonadaceae_Chroomonas_mesostigmatica_ASM28609v1		No
Cryptista_Cryptophyta_Cryptophyta_Cryptomonadales_Cryptomonadaceae_Cryptomonas_paramecium_ASM19445v1		No
Stramenopila-Oomycota_N_A_Oomycetes_Pythiales_Pythiaceae_Pythium_arrhenomanes_N_A		No
Alveolata_Ciliophora_Litostomatea_Cyclotrichida_Mesodiniidae_Mesodinium_pulex_SPMC105		No
Cryptista_Cryptophyta_Cryptophyta_Pyrenomonadales_Pyrenomonadaceae_Rhodomonas_sp-nucleomorph_CCMP768		No
Rhizaria_Retaria-Foraminifera_N_A_Rotaliida_Bolivinitidae_Brizalina_sp_SRR2003388		No
Alveolata_Dinophyta_Dinophyceae_Syndiniales_Syndiniaceae_Hematodinium_sp_SG-2015		No
Alveolata_Dinophyta_Dinophyceae_Peridiniales_Podolampaceae_Lessardia_elongata_SPMC104		No
Excavata-Discoba_Euglenozoa_N_A_Kinetoplastida_Trypanosomatidae_Leishmania_major_N_A		No
Archaeplastida-Rhodophyta_Rhodophyta_Florideophyceae_Gigartinales_Furcellariaceae_Furcellaria_lumbricalis_N_A		No
Cryptista_Katablepharida_Katablepharidophyta_N_A_N_A_N_A_N_A_17W		No
Cryptista_Katablepharida_Katablepharidophyta_N_A_N_A_N_A_N_A_11W		No
