# Supplementary material for: Single cell genomics reveals plastid-lacking Picozoa are close relatives of red algae
Source: Nat Commun. 2021 Nov 17;12:6651. doi: 10.1038/s41467-021-26918-0 (PMC8599508; doi:10.1038/s41467-021-26918-0)
Supplement: Supplementary file 11 — Source Data File [file 41467_2021_26918_MOESM11_ESM.xlsx]

## Sheet: Source_Data_Figure_1b
	Completeness	type	dataset
SAG11	14.902	SAG	BUSCO
SAG11	15.142	SAG	Phylogenomic
SAG22	20	SAG	BUSCO
SAG22	21.1356	SAG	Phylogenomic
SAG25	16.0784	SAG	BUSCO
SAG25	20.1893	SAG	Phylogenomic
SAG31	34.1176	SAG	BUSCO
SAG31	31.2303	SAG	Phylogenomic
COSAG01	49.0196	COSAG	BUSCO
COSAG01	51.4196	COSAG	Phylogenomic
COSAG02	60	COSAG	BUSCO
COSAG02	47.0032	COSAG	Phylogenomic
COSAG03	20	COSAG	BUSCO
COSAG03	21.1356	COSAG	Phylogenomic
COSAG04	33.3333	COSAG	BUSCO
COSAG04	38.8013	COSAG	Phylogenomic
COSAG05	25.8824	COSAG	BUSCO
COSAG05	21.4511	COSAG	Phylogenomic
COSAG06	39.6078	COSAG	BUSCO
COSAG06	42.2713	COSAG	Phylogenomic
All	89.8039	combined	BUSCO
All	88.3281	combined	Phylogenomic

## Sheet: Source_Data_Supplementary_Figur
	Picozoa+Rhodelphis+Rhodophyta	Rhodelphis+Rhodophyta	Archaeplastida	Archaeplastida+Cryptista	Amorphea	TSAR	SAR
5000	100	97	71	100	100	97	100
10000	100	98	84	100	100	100	100
15000	100	96	92	100	100	100	100
20000	100	98	90	100	100	99	100
25000	100	93	98	100	100	98	100
30000	100	90	99	100	99	78	100
35000	100	82	93	100	100	92	100
40000	95	86	86	100	97	70	100
45000	96	93	0	0	80	86	100
50000	0	93	0	0	84	96	100
55000	0	94	0	0	0	0	100

## Sheet: Source_Data_Supplementary_Fig-1
	index	Status	Value	Dataset
0	COSAG01	Missing	50.9804	single
1	COSAG02	Missing	40	single
2	COSAG03	Missing	80	single
3	COSAG04	Missing	66.6667	single
4	COSAG05	Missing	74.1176	single
5	COSAG06	Missing	60.3922	single
6	SAG11	Missing	85.098	single
7	SAG22	Missing	80	single
8	SAG25	Missing	83.9216	single
9	SAG31	Missing	65.8824	single
10	COSAG01	Duplicated	1.56863	single
11	COSAG02	Duplicated	3.92157	single
12	COSAG03	Duplicated	0	single
13	COSAG04	Duplicated	0	single
14	COSAG05	Duplicated	0.784314	single
15	COSAG06	Duplicated	0.784314	single
16	SAG11	Duplicated	1.17647	single
17	SAG22	Duplicated	0.784314	single
18	SAG25	Duplicated	0	single
19	SAG31	Duplicated	1.17647	single
20	COSAG01	Fragmented	27.451	single
21	COSAG02	Fragmented	27.8431	single
22	COSAG03	Fragmented	11.3725	single
23	COSAG04	Fragmented	18.4314	single
24	COSAG05	Fragmented	14.1176	single
25	COSAG06	Fragmented	23.1373	single
26	SAG11	Fragmented	9.41176	single
27	SAG22	Fragmented	12.9412	single
28	SAG25	Fragmented	9.80392	single
29	SAG31	Fragmented	23.5294	single
30	COSAG01	Complete	20	single
31	COSAG02	Complete	28.2353	single
32	COSAG03	Complete	8.62745	single
33	COSAG04	Complete	14.902	single
34	COSAG05	Complete	10.9804	single
35	COSAG06	Complete	15.6863	single
36	SAG11	Complete	4.31373	single
37	SAG22	Complete	6.27451	single
38	SAG25	Complete	6.27451	single
39	SAG31	Complete	9.41176	single
0	All	Complete	63.5294	All
1	All	Fragmented	24.3137	All
2	All	Missing	10.9804	All
3	All	Duplicated	1.17647	All
